# Supplementary material for: Transcriptome Analysis of the SL221 Cells at the Early Stage during Spodoptera litura Nucleopolyhedrovirus Infection
Source: PLoS One. 2016 Feb 3;11(2):e0147873. doi: 10.1371/journal.pone.0147873 (PMC4739724; doi:10.1371/journal.pone.0147873)
Supplement: S1 Table — (XLSX) [file pone.0147873.s003.xlsx]

## Sheet: result_6hpi_vs_mock_anno
unigene_ID	unigene length	Gene name	protein description	blast species name	type
c0_g1_i1_3	623		tr|J9KD89|J9KD89_ACYPI SubName: Full=Uncharacterized protein {ECO:0000313|EnsemblMetazoa:ACYPI20976-PA}	Acyrthosiphon pisum	protein_coding
c1_g1_i1_4	538		NA	NA	non_coding
c1_g1_i1_5	282		NA	NA	unknown
c10_g1_i1_7	524		NA	NA	unknown
c10_g1_i1_8	364		NA	NA	unknown
c10000_g1_i1_10	347		NA	NA	unknown
c100003_g1_i1_13	384		NA	NA	unknown
c100005_g1_i1_15	414		NA	NA	unknown
c100008_g1_i1_21	277		NA	NA	unknown
c10001_g1_i1_22	531		NA	NA	unknown
c100026_g1_i1_36	491		NA	NA	unknown
c100026_g1_i1_37	293		NA	NA	unknown
c10003_g1_i1_41	397		NA	NA	unknown
c100038_g1_i1_48	682		NA	NA	unknown
c100040_g1_i1_51	603		NA	NA	unknown
c100045_g1_i1_56	380		NA	NA	unknown
c100047_g1_i1_58	448		NA	NA	unknown
c100051_g1_i1_63	390		NA	NA	unknown
c10006_g1_i1_72	497		NA	NA	unknown
c100063_g1_i1_77	444		NA	NA	unknown
c100064_g1_i1_79	344		NA	NA	unknown
c100070_g1_i1_84	469		NA	NA	unknown
c100071_g1_i1_85	343		NA	NA	unknown
c100075_g1_i1_87	692		NA	NA	unknown
c100077_g1_i1_88	357		NA	NA	unknown
c100079_g1_i1_89	339		NA	NA	unknown
c100084_g1_i1_95	432		NA	NA	unknown
c100088_g1_i1_96	298		NA	NA	unknown
c100094_g1_i1_102	263		NA	NA	unknown
c100095_g1_i1_104	532		NA	NA	unknown
c1001_g1_i1_108	504		NA	NA	unknown
c100102_g1_i1_112	505		NA	NA	unknown
c100104_g1_i1_114	342		NA	NA	unknown
c100109_g1_i1_119	335		NA	NA	unknown
c100115_g1_i1_122	466		NA	NA	unknown
c100116_g1_i1_123	300		NA	NA	unknown
c10012_g1_i1_125	525		NA	NA	unknown
c10012_g1_i1_126	439		NA	NA	unknown
c100125_g1_i1_131	434		NA	NA	unknown
c10013_g1_i1_134	383		NA	NA	unknown
c100130_g1_i1_135	587		NA	NA	unknown
c100136_g1_i1_141	464		NA	NA	unknown
c100141_g1_i1_146	439		NA	NA	unknown
c100146_g1_i1_153	356		NA	NA	unknown
c10016_g1_i1_170	382		NA	NA	unknown
c100160_g1_i1_171	320		tr|W4XZW0|W4XZW0_STRPU SubName: Full=Uncharacterized protein {ECO:0000313|EnsemblMetazoa:SPU_008982-tr}	Strongylocentrotus purpuratus	protein_coding
c100165_g1_i1_177	323		NA	NA	unknown
c10017_g1_i1_180	293		NA	NA	unknown
c10017_g1_i1_181	562		NA	NA	unknown
c100171_g1_i1_182	783		NA	NA	unknown
c100173_g1_i1_183	493		NA	NA	unknown
c100177_g1_i1_185	603		NA	NA	unknown
c10018_g1_i1_188	382		NA	NA	unknown
c10018_g1_i1_189	360		NA	NA	unknown
c100186_g1_i1_194	358		NA	NA	unknown
c100195_g1_i1_202	613		NA	NA	unknown
c100197_g1_i1_204	353		NA	NA	unknown
c10021_g1_i2_212	381		NA	NA	unknown
c100213_g1_i1_215	803		NA	NA	unknown
c100220_g1_i1_221	292		NA	NA	unknown
c100223_g1_i1_222	405		NA	NA	unknown
c100227_g1_i1_224	460		NA	NA	unknown
c10024_g1_i1_230	240		NA	NA	unknown
c100243_g1_i1_233	328		tr|H9J2M3|H9J2M3_BOMMO SubName: Full=Uncharacterized protein {ECO:0000313|EnsemblMetazoa:BGIBMGA003760-TA}	Bombyx mori	protein_coding
c100247_g1_i1_237	439		NA	NA	unknown
c100247_g1_i1_238	403		NA	NA	unknown
c100248_g1_i1_240	480		NA	NA	unknown
c10025_g1_i1_242	908		NA	NA	unknown
c10025_g1_i1_244	533	KGM_03597	tr|G6CTN9|G6CTN9_DANPL SubName: Full=Uncharacterized protein {ECO:0000313|EMBL:EHJ75402.1}	Danaus plexippus	protein_coding
c100261_g1_i1_256	324		NA	NA	unknown
c100265_g1_i1_259	414		NA	NA	unknown
c100267_g1_i1_260	467		NA	NA	unknown
c100270_g1_i1_263	377		NA	NA	unknown
c100275_g1_i1_266	427		NA	NA	unknown
c100282_g1_i1_270	559		NA	NA	unknown
c100287_g1_i1_273	348		NA	NA	unknown
c10029_g1_i1_275	324		NA	NA	non_coding
c100296_g1_i1_282	555		NA	NA	unknown
c10030_g1_i1_288	371		NA	NA	unknown
c100303_g1_i1_292	344		NA	NA	unknown
c100309_g1_i1_297	366		NA	NA	unknown
c10031_g2_i1_298	392		NA	NA	unknown
c100316_g1_i1_303	528		NA	NA	unknown
c100325_g1_i1_311	329		NA	NA	unknown
c100325_g1_i1_312	555		NA	NA	unknown
c100332_g1_i1_318	410		NA	NA	unknown
c10034_g1_i1_325	384		NA	NA	unknown
c100340_g1_i1_327	512		NA	NA	unknown
c100342_g1_i1_328	273		NA	NA	unknown
c100345_g1_i1_330	461		NA	NA	non_coding
c100347_g1_i1_331	342		NA	NA	unknown
c100348_g1_i1_332	486		NA	NA	unknown
c100353_g1_i1_336	371		NA	NA	unknown
c100356_g1_i1_338	331		NA	NA	unknown
c100356_g1_i1_339	228		NA	NA	unknown
c100357_g1_i1_340	251		NA	NA	unknown
c100361_g1_i1_348	335		NA	NA	unknown
c100369_g1_i1_352	483		NA	NA	unknown
c100379_g1_i1_357	418		NA	NA	unknown
c10039_g1_i1_363	725		NA	NA	unknown
c100390_g1_i1_364	358		NA	NA	unknown
c100391_g1_i1_365	372		NA	NA	unknown
c100394_g1_i1_366	681		NA	NA	unknown
c100394_g1_i1_367	285		NA	NA	unknown
c100400_g1_i1_369	388		NA	NA	unknown
c100406_g1_i1_377	442		NA	NA	unknown
c10041_g1_i1_382	549		NA	NA	unknown
c100411_g1_i1_383	384		NA	NA	unknown
c100413_g1_i1_386	417		NA	NA	unknown
c100414_g1_i1_388	415		NA	NA	unknown
c100418_g1_i1_391	981		NA	NA	unknown
c100435_g1_i1_404	443		NA	NA	unknown
c100438_g1_i1_407	375		NA	NA	unknown
c10044_g1_i1_410	326		NA	NA	unknown
c100449_g1_i1_417	393		NA	NA	unknown
c10045_g1_i1_419	344		NA	NA	unknown
c100453_g1_i1_423	557		NA	NA	unknown
c100454_g1_i1_425	414		NA	NA	unknown
c100455_g1_i1_427	428	ATP6	tr|R4J0M3|R4J0M3_9NEOP RecName: Full=ATP synthase subunit a {ECO:0000256|RuleBase:RU004450}	Ctenoplusia agnata.	protein_coding
c10046_g1_i1_430	531		tr|J9L0W5|J9L0W5_ACYPI SubName: Full=Uncharacterized protein {ECO:0000313|EnsemblMetazoa:ACYPI32923-PA}	Acyrthosiphon pisum	protein_coding
c100462_g1_i1_432	256		NA	NA	unknown
c100466_g1_i1_436	452		NA	NA	unknown
c100474_g1_i1_445	579		tr|I4DQX7|I4DQX7_PAPPL SubName: Full=Muscle LIM protein {ECO:0000313|EMBL:BAM20317.1}	Papilio polytes	protein_coding
c100479_g1_i1_447	361		NA	NA	unknown
c100484_g1_i1_452	563		NA	NA	unknown
c100486_g1_i1_453	481		NA	NA	unknown
c100488_g1_i1_455	430		NA	NA	unknown
c100492_g1_i1_460	277		NA	NA	unknown
c100498_g1_i1_464	407		NA	NA	unknown
c1005_g1_i1_465	509	SGAPGSDIVL	tr|I6QPL8|I6QPL8_SPOEX SubName: Full=Plasma glutamate carboxypeptidase {ECO:0000313|EMBL:AFM38216.1}	Spodoptera exigua	protein_coding
c1005_g2_i1_466	677	SGAPGSDIVL	tr|I6QPL8|I6QPL8_SPOEX SubName: Full=Plasma glutamate carboxypeptidase {ECO:0000313|EMBL:AFM38216.1}	Spodoptera exigua	protein_coding
c100503_g1_i1_471	385		NA	NA	unknown
c100505_g1_i1_472	303		tr|S4P042|S4P042_9NEOP SubName: Full=Uncharacterized protein {ECO:0000313|EMBL:JAA84726.1}	Pararge aegeria	protein_coding
c100506_g1_i1_473	498		NA	NA	unknown
c100509_g1_i1_476	286		NA	NA	unknown
c10051_g1_i1_478	488		NA	NA	unknown
c100519_g1_i1_483	413		NA	NA	unknown
c100520_g1_i1_485	517		NA	NA	unknown
c100521_g1_i1_487	403		NA	NA	unknown
c100529_g1_i1_493	488		NA	NA	unknown
c10053_g1_i2_494	638		NA	NA	unknown
c100535_g1_i1_500	449		NA	NA	unknown
c100537_g1_i1_503	299		NA	NA	unknown
c100538_g1_i1_505	568		NA	NA	unknown
c10054_g1_i1_507	372		NA	NA	unknown
c100540_g1_i1_508	419		NA	NA	unknown
c100544_g1_i1_514	447		NA	NA	unknown
c100545_g1_i1_515	499		NA	NA	unknown
c100546_g1_i1_516	352		NA	NA	unknown
c100548_g1_i1_519	284		NA	NA	unknown
c100549_g1_i1_520	395		NA	NA	unknown
c10055_g1_i1_521	413		NA	NA	unknown
c100550_g1_i1_522	403		NA	NA	unknown
c100555_g1_i1_526	296		NA	NA	unknown
c100564_g1_i1_532	570		NA	NA	unknown
c100568_g1_i1_535	408		NA	NA	unknown
c10057_g1_i1_537	1015		tr|H9IXP6|H9IXP6_BOMMO SubName: Full=Uncharacterized protein {ECO:0000313|EnsemblMetazoa:BGIBMGA002029-TA}	Bombyx mori	protein_coding
c10057_g1_i1_538	384		NA	NA	unknown
c100580_g1_i1_548	403		NA	NA	unknown
c100581_g1_i1_550	359		NA	NA	non_coding
c100583_g1_i1_551	452		NA	NA	unknown
c100585_g1_i1_553	388		NA	NA	unknown
c100586_g1_i1_554	807		NA	NA	unknown
c100601_g1_i1_567	713		tr|S4PKB0|S4PKB0_9NEOP SubName: Full=Short-chain dehydrogenase {ECO:0000313|EMBL:JAA87960.1}	Pararge aegeria	protein_coding
c100606_g1_i1_572	271		NA	NA	unknown
c100618_g1_i1_580	439		NA	NA	unknown
c10062_g1_i1_581	319		NA	NA	unknown
c100622_g1_i1_586	334	KGM_22469	tr|G6CSI9|G6CSI9_DANPL SubName: Full=Putative class D atypical G-protein coupled receptor GPRfz5 {ECO:0000313|EMBL:EHJ75793.1}	Danaus plexippus	protein_coding
c100640_g1_i1_600	269		NA	NA	unknown
c100642_g1_i1_602	405		NA	NA	unknown
c100644_g1_i1_603	357		NA	NA	unknown
c100648_g1_i1_606	295		NA	NA	unknown
c100657_g1_i1_614	491		NA	NA	unknown
c10067_g1_i1_626	1333		NA	NA	non_coding
c100673_g1_i1_631	322		NA	NA	unknown
c100674_g1_i1_633	303		NA	NA	unknown
c100685_g1_i1_644	1002		NA	NA	unknown
c100693_g1_i1_651	536		NA	NA	unknown
c100694_g1_i1_653	410		NA	NA	unknown
c10070_g1_i1_660	554		NA	NA	unknown
c100700_g1_i1_661	383		NA	NA	unknown
c100713_g1_i1_671	514		NA	NA	unknown
c10072_g1_i1_677	403		NA	NA	unknown
c100722_g1_i1_683	808		NA	NA	unknown
c100733_g1_i1_693	638		NA	NA	unknown
c100735_g1_i1_695	511		NA	NA	unknown
c100739_g1_i1_699	403		NA	NA	unknown
c10074_g1_i1_700	911		NA	NA	non_coding
c10074_g1_i1_701	518		NA	NA	unknown
c10074_g1_i1_702	537		NA	NA	unknown
c10074_g2_i1_703	360		NA	NA	unknown
c100750_g1_i1_716	498		NA	NA	unknown
c100760_g1_i1_726	453		NA	NA	non_coding
c100762_g1_i1_729	700		NA	NA	unknown
c100764_g1_i1_730	409		NA	NA	unknown
c100776_g1_i1_738	497	UGT41B1	tr|G9LPQ8|G9LPQ8_HELAM SubName: Full=UDP-glycosyltransferase UGT41B1 {ECO:0000313|EMBL:AEW43131.1}	Helicoverpa armigera	protein_coding
c100778_g1_i1_739	499		NA	NA	unknown
c100779_g1_i1_741	349		NA	NA	unknown
c100780_g1_i1_743	412		NA	NA	unknown
c100786_g1_i1_748	411		NA	NA	unknown
c100791_g1_i1_752	415		NA	NA	unknown
c1008_g1_i1_761	287		NA	NA	unknown
c100801_g1_i1_763	428		NA	NA	unknown
c100803_g1_i1_765	548		NA	NA	unknown
c100807_g1_i1_767	649		NA	NA	unknown
c10081_g1_i1_772	418		NA	NA	unknown
c10081_g2_i1_773	386		NA	NA	unknown
c100817_g1_i1_777	450		NA	NA	unknown
c10082_g1_i1_781	477		NA	NA	unknown
c100821_g1_i1_784	416		NA	NA	unknown
c10083_g1_i1_791	275		NA	NA	unknown
c10083_g2_i1_792	398		NA	NA	unknown
c100839_g1_i1_802	647		NA	NA	unknown
c10084_g1_i1_803	714		tr|Q93139|Q93139_BOMMO SubName: Full=ORF2 {ECO:0000313|EMBL:BAA07467.1}	Bombyx mori	protein_coding
c100864_g1_i1_825	317		NA	NA	unknown
c100865_g1_i1_826	309		NA	NA	unknown
c100876_g1_i1_837	430		NA	NA	unknown
c100877_g1_i1_839	391		NA	NA	unknown
c100886_g1_i1_845	416		NA	NA	unknown
c10089_g1_i1_849	373		NA	NA	unknown
c100890_g1_i1_850	358		NA	NA	unknown
c100890_g1_i1_851	446		NA	NA	unknown
c100899_g1_i1_857	413		NA	NA	unknown
c100899_g1_i1_858	596		NA	NA	unknown
c10090_g1_i1_859	383		NA	NA	unknown
c100912_g1_i1_864	449	KGM_07460	tr|G6CMR6|G6CMR6_DANPL SubName: Full=Uncharacterized protein {ECO:0000313|EMBL:EHJ77468.1}	Danaus plexippus	protein_coding
c100917_g1_i1_868	292		NA	NA	unknown
c100925_g1_i1_872	296		NA	NA	unknown
c10093_g1_i1_876	501		NA	NA	unknown
c10094_g1_i1_883	381		NA	NA	unknown
c10094_g1_i1_884	480		NA	NA	unknown
c100947_g1_i1_890	489		NA	NA	unknown
c100953_g1_i1_892	734		NA	NA	unknown
c100956_g1_i1_894	488		NA	NA	unknown
c100957_g1_i1_895	383		NA	NA	unknown
c100959_g1_i1_897	258		NA	NA	unknown
c10096_g1_i1_898	353	SINV_08163	tr|E9IBT4|E9IBT4_SOLIN SubName: Full=Putative uncharacterized protein {ECO:0000313|EMBL:EFZ21973.1}	Solenopsis invicta	protein_coding
c100962_g1_i1_899	466		NA	NA	unknown
c100983_g1_i1_914	361		NA	NA	unknown
c100986_g1_i1_917	396		NA	NA	unknown
c100987_g1_i1_919	538		NA	NA	unknown
c100988_g1_i1_920	323		NA	NA	unknown
c100991_g1_i1_923	292		NA	NA	unknown
c101010_g1_i1_938	345		NA	NA	unknown
c101011_g1_i1_939	285		NA	NA	unknown
c101027_g1_i1_948	411		tr|H9JTV9|H9JTV9_BOMMO SubName: Full=Uncharacterized protein {ECO:0000313|EnsemblMetazoa:BGIBMGA012971-TA}	Bombyx mori	protein_coding
c10103_g1_i1_952	423		NA	NA	unknown
c101039_g1_i1_962	351		NA	NA	unknown
c10104_g1_i1_963	279		NA	NA	unknown
c101043_g1_i1_966	387		NA	NA	unknown
c101049_g1_i1_973	478		NA	NA	unknown
c101050_g1_i1_974	311		NA	NA	unknown
c101052_g1_i1_976	277		NA	NA	unknown
c101054_g1_i1_979	354		NA	NA	unknown
c101055_g1_i1_981	238		NA	NA	unknown
c10106_g1_i1_982	289		NA	NA	unknown
c10106_g1_i1_983	424		NA	NA	unknown
c101069_g1_i1_987	406		NA	NA	unknown
c10107_g1_i1_988	641		NA	NA	unknown
c101081_g1_i1_1000	312		NA	NA	unknown
c101086_g1_i1_1001	438		NA	NA	unknown
c101096_g1_i1_1009	400		NA	NA	unknown
c101099_g1_i1_1012	527		NA	NA	unknown
c10110_g1_i1_1014	389		NA	NA	unknown
c10110_g1_i1_1015	342		NA	NA	unknown
c101101_g1_i1_1019	322		NA	NA	unknown
c10111_g1_i1_1028	333		NA	NA	unknown
c10111_g1_i1_1029	325		NA	NA	unknown
c101112_g1_i1_1032	465		NA	NA	unknown
c101116_g1_i1_1035	301		NA	NA	unknown
c101116_g1_i1_1036	394		NA	NA	unknown
c101117_g1_i1_1037	418		NA	NA	unknown
c101117_g1_i1_1038	282		NA	NA	unknown
c101119_g1_i1_1039	408		NA	NA	unknown
c101120_g1_i1_1041	466		NA	NA	non_coding
c101130_g1_i1_1047	592		NA	NA	unknown
c101136_g1_i1_1052	540		NA	NA	unknown
c101137_g1_i1_1053	709		NA	NA	unknown
c101144_g1_i1_1057	284		NA	NA	unknown
c101145_g1_i1_1058	478		NA	NA	unknown
c101153_g1_i1_1064	294		NA	NA	unknown
c101154_g1_i1_1065	332		NA	NA	unknown
c101159_g1_i1_1071	815		NA	NA	unknown
c10116_g1_i1_1073	1219	KGM_16112	tr|G6D2J6|G6D2J6_DANPL SubName: Full=Putative brg-1 associated factor {ECO:0000313|EMBL:EHJ72292.1}	Danaus plexippus	protein_coding
c101164_g1_i1_1077	363		NA	NA	unknown
c101171_g1_i1_1082	480		NA	NA	unknown
c101176_g1_i1_1087	388	FRKLEVD	tr|H9JS41|H9JS41_BOMMO SubName: Full=Uncharacterized protein {ECO:0000313|EnsemblMetazoa:BGIBMGA012351-TA}	Bombyx mori	protein_coding
c10118_g1_i1_1093	476		NA	NA	unknown
c101184_g1_i1_1097	632		NA	NA	unknown
c10119_g1_i1_1102	636		NA	NA	unknown
c101194_g1_i1_1106	349		NA	NA	unknown
c101198_g1_i1_1109	736		NA	NA	unknown
c10120_g1_i1_1112	322		NA	NA	unknown
c101201_g1_i1_1113	322		NA	NA	unknown
c101210_g1_i1_1122	328		NA	NA	unknown
c101212_g1_i1_1124	428		NA	NA	unknown
c101219_g1_i1_1130	274		NA	NA	unknown
c101222_g1_i1_1133	390		NA	NA	unknown
c101223_g1_i1_1134	326		NA	NA	unknown
c101228_g1_i1_1139	285		NA	NA	unknown
c10123_g1_i1_1141	487	KGM_00306	tr|G6CUH1|G6CUH1_DANPL SubName: Full=Serine/threonine protein kinase {ECO:0000313|EMBL:EHJ75111.1}	Danaus plexippus	protein_coding
c101231_g1_i1_1145	330		NA	NA	unknown
c101241_g1_i1_1150	515		NA	NA	unknown
c101244_g1_i1_1153	388		NA	NA	unknown
c101252_g1_i1_1159	307		NA	NA	unknown
c101258_g1_i1_1161	349		NA	NA	unknown
c101276_g1_i1_1173	434		NA	NA	unknown
c101283_g1_i1_1176	269		NA	NA	unknown
c101294_g1_i1_1184	363		NA	NA	unknown
c101304_g1_i1_1192	692		NA	NA	non_coding
c101308_g1_i1_1196	413		NA	NA	unknown
c10131_g1_i1_1197	390		NA	NA	unknown
c10131_g2_i1_1198	323		tr|H9IXQ7|H9IXQ7_BOMMO SubName: Full=Uncharacterized protein {ECO:0000313|EnsemblMetazoa:BGIBMGA002040-TA}	Bombyx mori	protein_coding
c101310_g1_i1_1199	437		NA	NA	unknown
c101316_g1_i1_1208	255		NA	NA	unknown
c10132_g1_i1_1211	681	dom	tr|Q960W1|Q960W1_DROME SubName: Full=LD32234p {ECO:0000313|EMBL:AAK93237.1}	Drosophila melanogaster	protein_coding
c101320_g1_i1_1212	341		NA	NA	unknown
c101326_g1_i1_1218	356		tr|J9M985|J9M985_ACYPI SubName: Full=Uncharacterized protein {ECO:0000313|EnsemblMetazoa:ACYPI55739-PA}	Acyrthosiphon pisum	protein_coding
c101332_g1_i1_1228	438		NA	NA	non_coding
c101332_g1_i1_1229	390	BNGR-A10	tr|B3XXM3|B3XXM3_BOMMO SubName: Full=Neuropeptide receptor A10 {ECO:0000313|EMBL:BAG68409.1}	Bombyx mori	protein_coding
c101353_g1_i1_1249	221		NA	NA	unknown
c101355_g1_i1_1251	285		NA	NA	unknown
c101356_g1_i1_1252	547		NA	NA	unknown
c10136_g1_i1_1256	859		NA	NA	unknown
c101360_g1_i1_1257	500		NA	NA	non_coding
c101362_g1_i1_1258	487		NA	NA	non_coding
c101369_g1_i1_1265	372		NA	NA	non_coding
c10137_g2_i1_1266	348		tr|H9IZ91|H9IZ91_BOMMO RecName: Full=Acyl-coenzyme A oxidase {ECO:0000256|PIRNR:PIRNR000168}	Bombyx mori	protein_coding
c101372_g1_i1_1269	327		NA	NA	unknown
c10139_g1_i1_1285	639		NA	NA	unknown
c101391_g1_i1_1287	391		NA	NA	unknown
c10140_g1_i1_1294	219		NA	NA	unknown
c101402_g1_i1_1295	230		NA	NA	unknown
c101416_g1_i1_1305	276		NA	NA	unknown
c101418_g1_i1_1307	289		NA	NA	unknown
c10142_g1_i1_1308	236		NA	NA	unknown
c101421_g1_i1_1309	269		NA	NA	unknown
c101426_g1_i1_1311	430		NA	NA	unknown
c101428_g1_i1_1312	322		NA	NA	unknown
c101429_g1_i1_1314	409		NA	NA	unknown
c10143_g1_i1_1315	367		NA	NA	unknown
c10144_g1_i1_1325	668		NA	NA	unknown
c101440_g1_i1_1327	416		NA	NA	unknown
c101440_g1_i1_1328	330		NA	NA	unknown
c101448_g1_i1_1333	348		NA	NA	unknown
c10145_g1_i1_1337	346		NA	NA	unknown
c101467_g1_i1_1346	349		NA	NA	unknown
c101479_g1_i1_1352	250		NA	NA	unknown
c10148_g1_i1_1353	487		NA	NA	unknown
c101482_g1_i1_1356	418		NA	NA	non_coding
c10149_g1_i1_1363	320		NA	NA	unknown
c101494_g1_i1_1368	528		NA	NA	unknown
c101494_g1_i1_1369	385		NA	NA	unknown
c101497_g1_i1_1373	431		NA	NA	unknown
c101498_g1_i1_1374	266		NA	NA	unknown
c101500_g1_i1_1378	271		NA	NA	unknown
c101506_g1_i1_1383	404		NA	NA	unknown
c101511_g1_i1_1387	395		NA	NA	unknown
c101512_g1_i1_1388	314		NA	NA	unknown
c101517_g1_i1_1393	475		NA	NA	unknown
c101529_g1_i1_1403	361		NA	NA	unknown
c10153_g1_i1_1405	506		NA	NA	unknown
c101536_g1_i1_1412	276		NA	NA	unknown
c101537_g1_i1_1414	414		NA	NA	unknown
c10154_g1_i1_1417	687		NA	NA	unknown
c101541_g1_i1_1419	232		NA	NA	unknown
c101546_g1_i1_1423	283		NA	NA	unknown
c101556_g1_i1_1433	380		NA	NA	unknown
c101560_g1_i1_1435	222		tr|U6C507|U6C507_SPOFR SubName: Full=Transposase {ECO:0000313|EMBL:BAO04164.1}	Spodoptera frugiperda	protein_coding
c101568_g1_i1_1441	342		NA	NA	unknown
c101570_g1_i1_1444	416		NA	NA	unknown
c101574_g1_i1_1447	427		NA	NA	non_coding
c101584_g1_i1_1452	404		NA	NA	unknown
c101587_g1_i1_1454	397		NA	NA	unknown
c10159_g1_i1_1460	371		NA	NA	unknown
c101590_g1_i1_1462	299		NA	NA	unknown
c101596_g1_i1_1469	417		NA	NA	unknown
c101598_g1_i1_1472	228		NA	NA	unknown
c10160_g1_i1_1474	632		NA	NA	unknown
c10160_g1_i1_1475	451		NA	NA	unknown
c101601_g1_i1_1478	366		NA	NA	unknown
c101602_g1_i1_1479	438		NA	NA	unknown
c101604_g1_i1_1480	283		NA	NA	unknown
c101605_g1_i1_1481	437		NA	NA	unknown
c10162_g1_i1_1497	468		NA	NA	unknown
c10162_g1_i1_1498	412		NA	NA	unknown
c10163_g1_i1_1508	722		NA	NA	unknown
c10163_g2_i1_1509	341		NA	NA	unknown
c101636_g1_i1_1515	354		NA	NA	unknown
c101638_g1_i1_1516	627		NA	NA	unknown
c10164_g1_i1_1517	763		NA	NA	unknown
c101642_g1_i1_1520	361		NA	NA	unknown
c101646_g1_i1_1523	266		NA	NA	unknown
c10165_g1_i1_1525	779		tr|I4DJB9|I4DJB9_PAPXU SubName: Full=NADH-ubiquinone oxidoreductase ashi subunit {ECO:0000313|EMBL:BAM18009.1}	Papilio xuthus	protein_coding
c101666_g1_i1_1544	446		NA	NA	unknown
c101673_g1_i1_1555	511		NA	NA	unknown
c101675_g1_i1_1558	377		NA	NA	unknown
c101679_g1_i1_1561	359		NA	NA	unknown
c10168_g1_i1_1563	420		NA	NA	unknown
c10168_g1_i1_1564	593		NA	NA	unknown
c10169_g1_i1_1572	296		NA	NA	unknown
c10169_g1_i1_1573	1580		NA	NA	unknown
c10169_g2_i1_1574	463		NA	NA	unknown
c101691_g1_i1_1577	397		NA	NA	unknown
c101694_g1_i1_1579	297		NA	NA	unknown
c10170_g1_i1_1585	778		NA	NA	unknown
c101700_g1_i1_1586	457		NA	NA	unknown
c101701_g1_i1_1587	323		NA	NA	unknown
c101702_g1_i1_1588	438		NA	NA	unknown
c101707_g1_i1_1593	431		NA	NA	unknown
c101708_g1_i1_1594	442		NA	NA	unknown
c101714_g1_i1_1599	394		NA	NA	unknown
c10172_g1_i1_1606	473		NA	NA	unknown
c101731_g1_i1_1619	454		NA	NA	unknown
c101738_g1_i1_1622	248		NA	NA	unknown
c101739_g1_i1_1623	303		NA	NA	unknown
c101742_g1_i1_1626	362		NA	NA	unknown
c101758_g1_i1_1640	345		NA	NA	unknown
c101759_g1_i1_1642	809		NA	NA	unknown
c10176_g1_i1_1644	465		NA	NA	unknown
c101763_g1_i1_1646	420		NA	NA	unknown
c101765_g1_i1_1649	337		NA	NA	unknown
c101778_g1_i1_1661	429		NA	NA	unknown
c101783_g1_i1_1666	338		NA	NA	unknown
c101786_g1_i1_1668	258		NA	NA	unknown
c101789_g1_i1_1670	328		NA	NA	unknown
c101794_g1_i1_1673	396		NA	NA	unknown
c101801_g1_i1_1680	310		NA	NA	unknown
c101802_g1_i1_1682	280		NA	NA	unknown
c101803_g1_i1_1684	494		NA	NA	unknown
c101805_g1_i1_1686	366		NA	NA	unknown
c101813_g1_i1_1692	492		NA	NA	unknown
c101818_g1_i1_1697	438		NA	NA	unknown
c101847_g1_i1_1723	431		NA	NA	unknown
c101850_g1_i1_1726	455		NA	NA	unknown
c101858_g1_i1_1732	361		NA	NA	unknown
c10186_g1_i1_1736	357		NA	NA	unknown
c101861_g1_i1_1737	431		NA	NA	unknown
c101864_g1_i1_1740	334		NA	NA	unknown
c101871_g1_i1_1747	290		NA	NA	unknown
c101876_g1_i1_1752	377		NA	NA	unknown
c101878_g1_i1_1754	414		NA	NA	unknown
c101879_g1_i1_1755	415		NA	NA	unknown
c101885_g1_i1_1761	238		NA	NA	unknown
c101891_g1_i1_1766	365		NA	NA	unknown
c101896_g1_i1_1771	382		NA	NA	unknown
c1019_g1_i1_1776	964	HSP27.2	tr|I3QQD6|I3QQD6_SPOLT SubName: Full=Small heat shock protein 27.2 {ECO:0000313|EMBL:AFK14101.1}	Spodoptera litura	protein_coding
c101906_g1_i1_1787	366		NA	NA	unknown
c101908_g1_i1_1791	319		NA	NA	unknown
c101913_g1_i1_1796	380		NA	NA	unknown
c101915_g1_i1_1797	451		NA	NA	unknown
c101916_g1_i1_1798	348		NA	NA	unknown
c10192_g1_i1_1801	692		NA	NA	unknown
c10193_g1_i1_1811	571		NA	NA	unknown
c101931_g1_i1_1812	355		NA	NA	unknown
c101932_g1_i1_1813	471		NA	NA	non_coding
c101939_g1_i1_1817	338		NA	NA	unknown
c101942_g1_i1_1822	306		NA	NA	unknown
c10196_g2_i1_1838	396		NA	NA	non_coding
c101961_g1_i1_1840	479		NA	NA	non_coding
c101973_g1_i1_1849	439		NA	NA	unknown
c101980_g1_i1_1853	393	KGM_17058	tr|G6DBP8|G6DBP8_DANPL SubName: Full=Putative tetrameric potassium-selective cyclic nucleotide gated channel {ECO:0000313|EMBL:EHJ69084.1}	Danaus plexippus	protein_coding
c101984_g1_i1_1858	327		NA	NA	unknown
c101985_g1_i1_1859	271		NA	NA	unknown
c101995_g1_i1_1867	695		NA	NA	unknown
c10200_g2_i1_1874	369		NA	NA	unknown
c102005_g1_i1_1879	619		NA	NA	non_coding
c102006_g1_i1_1881	536		NA	NA	ORF_find
c102008_g1_i1_1882	517		NA	NA	unknown
c102009_g1_i1_1883	425		NA	NA	unknown
c10201_g1_i1_1884	950		NA	NA	unknown
c102011_g1_i1_1887	350		NA	NA	unknown
c102014_g1_i1_1890	334		NA	NA	unknown
c102024_g1_i1_1901	482		NA	NA	unknown
c102025_g1_i1_1904	427		NA	NA	unknown
c102026_g1_i1_1905	277		NA	NA	unknown
c10203_g1_i1_1908	1841	KGM_22118	tr|G6DQ41|G6DQ41_DANPL SubName: Full=NADP-dependent oxidoreductase {ECO:0000313|EMBL:EHJ64389.1}	Danaus plexippus	protein_coding
c102038_g1_i1_1915	522		NA	NA	unknown
c10204_g1_i1_1918	377		NA	NA	unknown
c10205_g1_i1_1925	334		NA	NA	unknown
c102055_g1_i1_1931	489		NA	NA	unknown
c102060_g1_i1_1935	386		NA	NA	unknown
c10207_g1_i2_1942	359		tr|H9J634|H9J634_BOMMO SubName: Full=Uncharacterized protein {ECO:0000313|EnsemblMetazoa:BGIBMGA004975-TA}	Bombyx mori	protein_coding
c102071_g1_i1_1945	612		NA	NA	unknown
c102076_g1_i1_1948	334		NA	NA	unknown
c102082_g1_i1_1955	345		NA	NA	unknown
c10209_g1_i1_1956	2159		tr|S4P9D0|S4P9D0_9NEOP SubName: Full=Protein SREK1IP1 {ECO:0000313|EMBL:JAA87009.1}	Pararge aegeria	protein_coding
c102092_g1_i1_1961	850		NA	NA	unknown
c102096_g1_i1_1966	259		NA	NA	unknown
c102100_g1_i1_1971	334		NA	NA	unknown
c102107_g1_i1_1976	226		tr|T1RK24|T1RK24_TRINI SubName: Full=Cyclin E {ECO:0000313|EMBL:AGJ03628.1}	Trichoplusia ni	protein_coding
c10211_g1_i1_1978	445		NA	NA	unknown
c10211_g1_i1_1979	538		NA	NA	unknown
c10211_g1_i1_1980	475		NA	NA	unknown
c10211_g2_i1_1981	589		NA	NA	unknown
c102119_g1_i1_1986	285		NA	NA	unknown
c10212_g1_i1_1988	473		NA	NA	unknown
c102132_g1_i1_2002	391		NA	NA	unknown
c102140_g1_i1_2008	514		NA	NA	unknown
c102143_g1_i1_2012	403		NA	NA	unknown
c102149_g1_i1_2015	202		NA	NA	unknown
c10216_g1_i1_2024	280		NA	NA	unknown
c102162_g1_i1_2027	256		NA	NA	unknown
c102169_g1_i1_2033	518		NA	NA	unknown
c10217_g1_i1_2035	226		NA	NA	unknown
c102181_g1_i1_2041	775		NA	NA	unknown
c102199_g1_i1_2056	504		NA	NA	unknown
c102208_g1_i1_2063	300		NA	NA	unknown
c102217_g1_i1_2069	394		NA	NA	unknown
c102220_g1_i1_2072	369		NA	NA	unknown
c10223_g1_i1_2085	353		NA	NA	unknown
c102232_g1_i1_2089	435		NA	NA	unknown
c102233_g1_i1_2090	363		NA	NA	unknown
c102233_g1_i1_2091	291		NA	NA	unknown
c102241_g1_i1_2099	289		NA	NA	unknown
c102249_g1_i1_2106	391		NA	NA	unknown
c10225_g1_i1_2107	592		NA	NA	unknown
c10226_g1_i1_2119	610		NA	NA	unknown
c10226_g1_i1_2120	276		NA	NA	unknown
c102261_g1_i1_2122	262		NA	NA	unknown
c102262_g1_i1_2124	292		NA	NA	unknown
c102278_g1_i1_2138	383		NA	NA	unknown
c10228_g1_i1_2139	615		NA	NA	unknown
c10229_g1_i1_2149	614		NA	NA	non_coding
c10232_g1_i1_2177	476		NA	NA	unknown
c102324_g1_i1_2180	490		NA	NA	unknown
c102333_g1_i1_2186	342		NA	NA	unknown
c102338_g1_i1_2192	278		NA	NA	unknown
c102344_g1_i1_2196	317		NA	NA	unknown
c102345_g1_i1_2197	471		NA	NA	unknown
c102348_g1_i1_2199	373		NA	NA	unknown
c10235_g2_i1_2204	402		NA	NA	unknown
c10235_g2_i1_2205	335		NA	NA	unknown
c102353_g1_i1_2211	570		NA	NA	unknown
c10236_g1_i1_2218	364		NA	NA	unknown
c102374_g1_i1_2226	423		NA	NA	unknown
c102377_g1_i1_2230	434		NA	NA	unknown
c10239_g1_i1_2244	332	YPLCRILTNL YEVSPEPLEG HATALVSLLP HAEQVEKNSL FALFELIAAR	tr|H9J062|H9J062_BOMMO SubName: Full=Uncharacterized protein {ECO:0000313|EnsemblMetazoa:BGIBMGA002897-TA}	Bombyx mori	protein_coding
c102392_g1_i1_2245	400		NA	NA	unknown
c102398_g1_i1_2252	352		NA	NA	unknown
c1024_g1_i1_2254	388		NA	NA	unknown
c102402_g1_i1_2258	433		NA	NA	unknown
c102403_g1_i1_2259	262		NA	NA	unknown
c102415_g1_i1_2274	442		NA	NA	unknown
c102417_g1_i1_2275	431		NA	NA	unknown
c10242_g1_i1_2277	560		NA	NA	unknown
c10242_g1_i2_2278	927		NA	NA	unknown
c102423_g1_i1_2284	334		NA	NA	unknown
c102429_g1_i1_2288	299		NA	NA	unknown
c10243_g1_i1_2290	998		NA	NA	unknown
c102431_g1_i1_2292	363		NA	NA	unknown
c10244_g2_i1_2298	291		NA	NA	non_coding
c102445_g1_i1_2300	403		NA	NA	unknown
c10245_g1_i1_2304	352		NA	NA	unknown
c102458_g1_i1_2314	351		NA	NA	unknown
c102459_g1_i1_2315	519		NA	NA	unknown
c10246_g1_i1_2316	438		NA	NA	non_coding
c102468_g1_i1_2321	234		NA	NA	unknown
c102479_g1_i1_2330	304		NA	NA	unknown
c10248_g1_i1_2331	507		NA	NA	unknown
c10248_g2_i1_2332	290		NA	NA	unknown
c102482_g1_i1_2334	392		NA	NA	unknown
c10249_g1_i1_2337	893		NA	NA	unknown
c102491_g1_i1_2339	339		NA	NA	unknown
c102495_g1_i1_2341	398		NA	NA	unknown
c102516_g1_i1_2364	552		NA	NA	unknown
c10252_g1_i1_2365	299		NA	NA	unknown
c10253_g1_i1_2375	719		NA	NA	unknown
c102532_g1_i1_2378	338		tr|H9J745|H9J745_BOMMO SubName: Full=Uncharacterized protein {ECO:0000313|EnsemblMetazoa:BGIBMGA005337-TA}	Bombyx mori	protein_coding
c102534_g1_i1_2381	803		NA	NA	unknown
c102536_g1_i1_2383	372		NA	NA	non_coding
c10254_g1_i1_2386	392	KGM_06256	tr|G6CWD5|G6CWD5_DANPL SubName: Full=Uncharacterized protein {ECO:0000313|EMBL:EHJ74448.1}	Danaus plexippus	protein_coding
c102547_g1_i1_2392	552		NA	NA	unknown
c10255_g1_i1_2396	602		NA	NA	unknown
c102558_g1_i1_2405	622		NA	NA	unknown
c102563_g1_i1_2411	385		NA	NA	unknown
c102572_g1_i1_2418	474		NA	NA	unknown
c102577_g1_i1_2422	303		NA	NA	unknown
c10258_g1_i1_2427	229		NA	NA	unknown
c102580_g1_i1_2428	445		NA	NA	unknown
c102581_g1_i1_2430	379		NA	NA	non_coding
c102587_g1_i1_2436	387		NA	NA	unknown
c102589_g1_i1_2439	243		NA	NA	unknown
c10259_g1_i1_2440	318		NA	NA	unknown
c102599_g1_i1_2448	437		NA	NA	unknown
c10260_g1_i1_2449	625		NA	NA	unknown
c102601_g1_i1_2452	340		NA	NA	unknown
c102604_g1_i1_2457	623		NA	NA	unknown
c10261_g1_i1_2462	362		NA	NA	unknown
c102615_g1_i1_2469	248		NA	NA	non_coding
c102623_g1_i1_2479	432		NA	NA	unknown
c102625_g1_i1_2481	266		NA	NA	unknown
c10263_g1_i1_2486	330		NA	NA	unknown
c10263_g2_i1_2488	407		NA	NA	unknown
c102633_g1_i1_2492	249		NA	NA	unknown
c102634_g1_i1_2493	554		NA	NA	unknown
c102644_g1_i1_2504	559		NA	NA	unknown
c102646_g1_i1_2507	374		NA	NA	unknown
c102656_g1_i1_2514	299		NA	NA	unknown
c102657_g1_i1_2516	418		NA	NA	unknown
c102659_g1_i1_2518	332		NA	NA	unknown
c10267_g1_i1_2525	490		NA	NA	unknown
c102679_g1_i1_2531	310		NA	NA	unknown
c10268_g1_i1_2532	346		NA	NA	unknown
c102680_g1_i1_2534	509	Bmo.13674	tr|H9JMK4|H9JMK4_BOMMO SubName: Full=Uncharacterized protein {ECO:0000313|EnsemblMetazoa:BGIBMGA010757-TA}	Bombyx mori	protein_coding
c102680_g1_i1_2535	288		NA	NA	unknown
c102684_g1_i1_2540	402		NA	NA	non_coding
c102689_g1_i1_2544	446		NA	NA	unknown
c10269_g2_i1_2545	314		NA	NA	unknown
c102693_g1_i1_2547	303		NA	NA	unknown
c102697_g1_i1_2550	447		NA	NA	unknown
c10270_g1_i1_2552	410		NA	NA	unknown
c102701_g1_i1_2555	543		NA	NA	unknown
c102709_g1_i1_2558	370		NA	NA	unknown
c102710_g1_i1_2561	362		NA	NA	unknown
c10272_g1_i1_2568	802	GLEAN_08494	tr|D2A2Q4|D2A2Q4_TRICA SubName: Full=Putative uncharacterized protein GLEAN_08494 {ECO:0000313|EMBL:EFA02761.1}	Tribolium castaneum	protein_coding
c102734_g1_i1_2579	429		tr|H9J6A4|H9J6A4_BOMMO SubName: Full=Uncharacterized protein {ECO:0000313|EnsemblMetazoa:BGIBMGA005045-TA}	Bombyx mori	protein_coding
c102738_g1_i1_2582	336		NA	NA	unknown
c102746_g1_i1_2590	423		NA	NA	unknown
c102755_g1_i1_2601	422		NA	NA	unknown
c102756_g1_i1_2602	444		NA	NA	unknown
c102774_g1_i1_2622	440		NA	NA	unknown
c102776_g1_i1_2624	372		NA	NA	unknown
c102788_g1_i1_2634	339		NA	NA	unknown
c102792_g1_i1_2636	249		NA	NA	unknown
c102800_g1_i1_2641	667		tr|S4PWM2|S4PWM2_9NEOP SubName: Full=Structural maintenance of chromosomes smc2 {ECO:0000313|EMBL:JAA86017.1}	Pararge aegeria	protein_coding
c102814_g1_i1_2657	326		NA	NA	unknown
c102815_g1_i1_2660	341		NA	NA	unknown
c102817_g1_i1_2662	382		NA	NA	unknown
c10282_g1_i1_2666	633		NA	NA	unknown
c102824_g1_i1_2673	362		NA	NA	unknown
c102828_g1_i1_2679	317		NA	NA	unknown
c10283_g1_i1_2681	458		NA	NA	unknown
c10283_g1_i1_2682	382		NA	NA	unknown
c10283_g2_i1_2683	516		NA	NA	unknown
c102849_g1_i1_2697	618		NA	NA	ORF_find
c10285_g2_i1_2699	813		NA	NA	unknown
c102852_g1_i1_2703	556		NA	NA	unknown
c102857_g1_i1_2708	382		NA	NA	unknown
c10286_g1_i1_2711	637		tr|S4P0M0|S4P0M0_9NEOP SubName: Full=Protein-like protein {ECO:0000313|EMBL:JAA83284.1}	Pararge aegeria	protein_coding
c102865_g1_i1_2717	357		NA	NA	unknown
c10287_g1_i1_2722	785		NA	NA	unknown
c102871_g1_i1_2723	319		NA	NA	unknown
c102874_g1_i1_2724	307		NA	NA	unknown
c102875_g1_i1_2725	436		NA	NA	unknown
c10290_g1_i1_2749	322		NA	NA	unknown
c102906_g1_i1_2758	355		NA	NA	unknown
c10291_g1_i1_2761	351		NA	NA	unknown
c102916_g1_i1_2766	482		NA	NA	unknown
c10292_g2_i1_2768	417		NA	NA	unknown
c10293_g1_i1_2779	452		NA	NA	unknown
c102941_g1_i1_2789	724		NA	NA	unknown
c102943_g1_i1_2791	368		NA	NA	unknown
c10296_g1_i1_2806	413		NA	NA	unknown
c10296_g1_i1_2807	528		NA	NA	unknown
c102961_g1_i1_2809	453		NA	NA	unknown
c102969_g1_i1_2820	326		NA	NA	unknown
c10297_g1_i1_2821	461		NA	NA	unknown
c10298_g1_i1_2829	375		NA	NA	unknown
c102982_g1_i1_2831	244		NA	NA	unknown
c102995_g1_i1_2841	501		NA	NA	unknown
c10300_g1_i1_2846	435	SNMP2	tr|U3LW87|U3LW87_SPOLT SubName: Full=Sensory neuron membrane protein 2 {ECO:0000313|EMBL:AGN48099.1}	Spodoptera litura	protein_coding
c10302_g1_i1_2865	559		NA	NA	unknown
c103020_g1_i1_2868	249		NA	NA	unknown
c103024_g1_i1_2873	383		NA	NA	unknown
c103025_g1_i1_2874	380		NA	NA	unknown
c10303_g1_i1_2877	606		NA	NA	unknown
c103034_g1_i1_2882	408		NA	NA	unknown
c103038_g1_i1_2885	317		NA	NA	unknown
c103059_g1_i1_2903	508		NA	NA	unknown
c10306_g1_i1_2905	455		NA	NA	unknown
c103062_g1_i1_2908	237		NA	NA	unknown
c103067_g1_i1_2911	288		NA	NA	unknown
c103085_g1_i1_2924	446		NA	NA	unknown
c103089_g1_i1_2929	442		NA	NA	unknown
c10309_g2_i1_2931	663		NA	NA	unknown
c103097_g1_i1_2940	698		NA	NA	unknown
c103101_g1_i1_2947	275		NA	NA	unknown
c10311_g1_i1_2952	389	TcasGA2_TC009358	tr|D6WRC3|D6WRC3_TRICA SubName: Full=Putative uncharacterized protein {ECO:0000313|EMBL:EFA06473.1}	Tribolium castaneum	protein_coding
c10311_g1_i1_2953	557		NA	NA	unknown
c103112_g1_i1_2956	353		NA	NA	unknown
c103116_g1_i1_2958	386		NA	NA	unknown
c10313_g1_i1_2969	344		NA	NA	unknown
c10313_g2_i1_2970	387		NA	NA	non_coding
c103137_g1_i1_2979	323		NA	NA	unknown
c103138_g1_i1_2980	294		NA	NA	unknown
c103159_g1_i1_2997	385		NA	NA	unknown
c103164_g1_i1_3001	260		NA	NA	unknown
c10317_g2_i1_3006	497		NA	NA	unknown
c103173_g1_i1_3010	452		NA	NA	unknown
c103179_g1_i1_3015	260		NA	NA	unknown
c103189_g1_i1_3023	474		NA	NA	unknown
c10319_g1_i1_3024	634		NA	NA	unknown
c103193_g1_i1_3029	226		NA	NA	unknown
c103197_g1_i1_3032	406		NA	NA	unknown
c10320_g1_i2_3035	738		NA	NA	unknown
c103200_g1_i1_3036	360		NA	NA	unknown
c10321_g1_i1_3042	943		NA	NA	unknown
c10323_g1_i1_3060	300		NA	NA	unknown
c103233_g1_i1_3063	403		NA	NA	unknown
c103261_g1_i1_3088	321		NA	NA	non_coding
c10327_g1_i1_3094	480		NA	NA	unknown
c103274_g1_i1_3101	402		NA	NA	unknown
c10329_g2_i1_3122	240		NA	NA	unknown
c103296_g1_i1_3132	795		NA	NA	unknown
c10330_g1_i1_3137	419		NA	NA	unknown
c103302_g1_i1_3138	429		NA	NA	unknown
c10331_g1_i1_3146	420	KGM_21289	tr|G6CLT2|G6CLT2_DANPL SubName: Full=Uncharacterized protein {ECO:0000313|EMBL:EHJ77798.1}	Danaus plexippus	protein_coding
c103320_g1_i1_3160	356		NA	NA	unknown
c10333_g1_i1_3172	387		NA	NA	unknown
c103335_g1_i1_3179	360		NA	NA	unknown
c10334_g1_i1_3184	333		NA	NA	unknown
c10334_g1_i1_3185	971		NA	NA	unknown
c103351_g1_i1_3194	307		NA	NA	unknown
c103353_g1_i1_3197	350		NA	NA	unknown
c10336_g1_i1_3204	492		NA	NA	unknown
c103378_g1_i1_3218	230		NA	NA	unknown
c10338_g1_i1_3219	503		NA	NA	unknown
c103383_g1_i1_3225	374		NA	NA	unknown
c103384_g1_i1_3226	382		NA	NA	unknown
c103386_g1_i1_3228	274		NA	NA	unknown
c103387_g1_i1_3229	412		NA	NA	unknown
c103388_g1_i1_3231	362		NA	NA	unknown
c10340_g1_i2_3242	439		NA	NA	unknown
c103403_g1_i1_3247	700		NA	NA	unknown
c103408_g1_i1_3251	270		NA	NA	unknown
c103420_g1_i1_3262	441		NA	NA	unknown
c103429_g1_i1_3269	228		NA	NA	unknown
c10343_g1_i2_3270	435		NA	NA	unknown
c103439_g1_i1_3278	386		NA	NA	unknown
c10344_g1_i1_3279	460		NA	NA	unknown
c103443_g1_i1_3282	263		NA	NA	unknown
c10345_g1_i1_3290	487		tr|H9J469|H9J469_BOMMO SubName: Full=Uncharacterized protein {ECO:0000313|EnsemblMetazoa:BGIBMGA004308-TA}	Bombyx mori	protein_coding
c103458_g1_i1_3300	322		NA	NA	unknown
c103464_g1_i1_3303	318		NA	NA	non_coding
c10347_g1_i1_3308	559		NA	NA	unknown
c10347_g1_i1_3309	472		NA	NA	non_coding
c103472_g1_i1_3311	241		NA	NA	unknown
c103480_g1_i1_3320	451		NA	NA	unknown
c103481_g1_i1_3322	316		NA	NA	unknown
c103490_g1_i1_3332	445		NA	NA	unknown
c103498_g1_i1_3338	431		NA	NA	unknown
c1035_g1_i1_3340	438		NA	NA	unknown
c10350_g1_i1_3341	500		NA	NA	unknown
c103508_g1_i1_3351	413		NA	NA	unknown
c103514_g1_i1_3353	362		NA	NA	unknown
c10353_g1_i1_3364	489		NA	NA	unknown
c103536_g1_i1_3367	780	KGM_05275	tr|G6D358|G6D358_DANPL SubName: Full=Putative MRAS2 {ECO:0000313|EMBL:EHJ72089.1}	Danaus plexippus	protein_coding
c10354_g1_i1_3373	416		NA	NA	unknown
c103544_g1_i1_3378	391		NA	NA	unknown
c103554_g1_i1_3386	516		NA	NA	unknown
c10356_g1_i1_3392	570		NA	NA	unknown
c10357_g1_i1_3402	479		NA	NA	unknown
c103571_g1_i1_3405	334		NA	NA	unknown
c103585_g1_i1_3415	259		NA	NA	unknown
c103589_g1_i1_3418	644		NA	NA	unknown
c10359_g2_i1_3420	600		NA	NA	unknown
c103593_g1_i1_3424	389		NA	NA	unknown
c1036_g1_i1_3432	617		NA	NA	unknown
c103602_g1_i1_3436	259		NA	NA	unknown
c103640_g1_i1_3484	282		NA	NA	unknown
c103643_g1_i1_3486	532		NA	NA	unknown
c103645_g1_i1_3488	324		NA	NA	unknown
c10365_g1_i1_3493	1034		NA	NA	unknown
c10366_g2_i1_3505	449		NA	NA	unknown
c103663_g1_i1_3511	741		NA	NA	unknown
c10367_g1_i1_3520	516		tr|V5GKF9|V5GKF9_ANOGL SubName: Full=Uncharacterized protein {ECO:0000313|EMBL:JAB60898.1}	Anoplophora nobilis.	protein_coding
c10368_g1_i1_3528	589		NA	NA	unknown
c10369_g1_i2_3534	1860		tr|H9JLD5|H9JLD5_BOMMO SubName: Full=Uncharacterized protein {ECO:0000313|EnsemblMetazoa:BGIBMGA010336-TA}	Bombyx mori	protein_coding
c1037_g1_i1_3543	270		NA	NA	unknown
c103718_g1_i1_3558	421		NA	NA	unknown
c103729_g1_i1_3564	404		NA	NA	unknown
c103743_g1_i1_3572	426		NA	NA	unknown
c103745_g1_i1_3573	269		NA	NA	unknown
c103763_g1_i1_3582	411		NA	NA	unknown
c10377_g1_i1_3587	318		NA	NA	unknown
c103777_g1_i1_3590	319		NA	NA	unknown
c10378_g1_i1_3592	330		NA	NA	unknown
c10378_g1_i1_3593	480		NA	NA	unknown
c103782_g1_i1_3594	253		NA	NA	unknown
c103785_g1_i1_3597	328		NA	NA	unknown
c103786_g1_i1_3598	207		NA	NA	unknown
c10382_g1_i1_3610	637	LAGQECILGL	tr|U5KGX9|U5KGX9_AGRIP SubName: Full=Fatty acid synthase {ECO:0000313|EMBL:AGR49310.1}	Agrotis ipsilon	protein_coding
c10383_g1_i1_3615	412		tr|H9J577|H9J577_BOMMO SubName: Full=Uncharacterized protein {ECO:0000313|EnsemblMetazoa:BGIBMGA004667-TA}	Bombyx mori	protein_coding
c103833_g1_i1_3616	614		NA	NA	unknown
c10384_g1_i1_3620	411		NA	NA	unknown
c103841_g1_i1_3622	372		NA	NA	unknown
c10385_g1_i1_3627	289		NA	NA	unknown
c10388_g1_i1_3640	740	Bmo.1792	tr|H9IUL7|H9IUL7_BOMMO SubName: Full=Uncharacterized protein {ECO:0000313|EnsemblMetazoa:BGIBMGA000947-TA}	Bombyx mori	protein_coding
c103893_g1_i1_3647	503		NA	NA	unknown
c10391_g1_i1_3655	678		NA	NA	ORF_find
c103922_g1_i1_3661	386		NA	NA	unknown
c10394_g1_i1_3670	328		NA	NA	unknown
c103946_g1_i1_3673	472		NA	NA	unknown
c10396_g1_i1_3681	725		tr|H9IVZ5|H9IVZ5_BOMMO SubName: Full=Uncharacterized protein {ECO:0000313|EnsemblMetazoa:BGIBMGA001426-TA}	Bombyx mori	protein_coding
c10397_g1_i1_3688	680		NA	NA	unknown
c103971_g1_i1_3689	276		NA	NA	non_coding
c103973_g1_i1_3690	519		NA	NA	unknown
c10398_g1_i1_3696	797		NA	NA	non_coding
c104_g1_i1_3706	297		NA	NA	unknown
c104_g1_i1_3707	521		NA	NA	unknown
c1040_g1_i1_3709	768		NA	NA	unknown
c10401_g1_i1_3718	741		NA	NA	unknown
c104010_g1_i1_3719	386		NA	NA	unknown
c104025_g1_i1_3727	373		NA	NA	unknown
c104034_g1_i1_3733	236		NA	NA	unknown
c10404_g1_i1_3735	328		NA	NA	unknown
c10406_g1_i1_3749	323		NA	NA	unknown
c10407_g1_i1_3753	695		NA	NA	unknown
c104070_g1_i1_3754	436		NA	NA	unknown
c10409_g1_i1_3763	747		NA	NA	unknown
c104117_g1_i1_3776	408		NA	NA	unknown
c10412_g1_i1_3779	481		NA	NA	unknown
c10413_g1_i1_3786	806		tr|H9IWD5|H9IWD5_BOMMO SubName: Full=Uncharacterized protein {ECO:0000313|EnsemblMetazoa:BGIBMGA001566-TA}	Bombyx mori	protein_coding
c104131_g1_i1_3789	500		NA	NA	unknown
c10414_g1_i1_3793	234		NA	NA	unknown
c10414_g1_i1_3794	381		NA	NA	unknown
c10415_g1_i1_3801	564	Bmo.7228	tr|H9JIZ5|H9JIZ5_BOMMO SubName: Full=Uncharacterized protein {ECO:0000313|EnsemblMetazoa:BGIBMGA009496-TA}	Bombyx mori	protein_coding
c104165_g1_i1_3813	374		NA	NA	non_coding
c104168_g1_i1_3814	379		NA	NA	unknown
c104169_g1_i1_3815	368		NA	NA	unknown
c104180_g1_i1_3821	409		NA	NA	unknown
c104194_g1_i1_3828	477		NA	NA	unknown
c104198_g1_i1_3829	331		NA	NA	unknown
c1042_g1_i1_3831	385		NA	NA	unknown
c104239_g1_i1_3851	399		NA	NA	unknown
c104259_g1_i1_3866	481		NA	NA	unknown
c10427_g1_i1_3870	449	Bmo.13344	tr|H9JQE6|H9JQE6_BOMMO SubName: Full=Uncharacterized protein {ECO:0000313|EnsemblMetazoa:BGIBMGA011752-TA}	Bombyx mori	protein_coding
c10428_g1_i1_3878	646		NA	NA	unknown
c1043_g1_i1_3887	334		NA	NA	unknown
c10430_g1_i1_3889	581		NA	NA	unknown
c104317_g1_i1_3898	225		NA	NA	unknown
c104321_g1_i1_3900	314		NA	NA	unknown
c104330_g1_i1_3907	318		NA	NA	unknown
c104337_g1_i1_3911	332		NA	NA	unknown
c10434_g1_i1_3912	1199		NA	NA	unknown
c104341_g1_i1_3914	410		NA	NA	unknown
c10435_g1_i1_3918	278		NA	NA	unknown
c10435_g1_i1_3919	852	KGM_16115	tr|G6D2J2|G6D2J2_DANPL SubName: Full=Aquaporin AQP-Gra2 {ECO:0000313|EMBL:EHJ72288.1}	Danaus plexippus	protein_coding
c104382_g1_i1_3930	230		NA	NA	unknown
c104389_g1_i1_3932	443		NA	NA	unknown
c104391_g1_i1_3935	271		NA	NA	unknown
c1044_g1_i1_3939	344		NA	NA	unknown
c10440_g1_i1_3942	359		NA	NA	unknown
c10441_g1_i1_3946	252		NA	NA	unknown
c10446_g1_i1_3968	498		NA	NA	unknown
c104473_g1_i1_3975	430		NA	NA	unknown
c10450_g1_i1_3987	294		NA	NA	unknown
c104518_g1_i1_4003	374		NA	NA	unknown
c10452_g1_i1_4006	411		NA	NA	unknown
c10453_g1_i1_4014	601		NA	NA	unknown
c104540_g1_i1_4021	419		NA	NA	unknown
c104558_g1_i1_4031	356		NA	NA	unknown
c104559_g1_i1_4032	396		NA	NA	unknown
c10458_g1_i1_4042	904		NA	NA	unknown
c104582_g1_i1_4044	220		NA	NA	unknown
c10459_g1_i1_4049	477		NA	NA	unknown
c104599_g1_i1_4053	317		NA	NA	unknown
c1046_g1_i1_4054	345		NA	NA	unknown
c10460_g1_i1_4056	403		NA	NA	unknown
c10463_g1_i1_4072	235		NA	NA	unknown
c10463_g1_i1_4074	339		NA	NA	unknown
c104653_g1_i1_4087	259		NA	NA	unknown
c10466_g1_i1_4091	478		tr|H9JIX0|H9JIX0_BOMMO SubName: Full=Uncharacterized protein {ECO:0000313|EnsemblMetazoa:BGIBMGA009471-TA}	Bombyx mori	protein_coding
c104694_g1_i1_4107	407		NA	NA	unknown
c104699_g1_i1_4111	215		NA	NA	unknown
c10470_g1_i1_4114	644		NA	NA	unknown
c10471_g1_i1_4116	828	KGM_13830	tr|G6DGK4|G6DGK4_DANPL SubName: Full=Uncharacterized protein {ECO:0000313|EMBL:EHJ67375.1}	Danaus plexippus	protein_coding
c10473_g1_i1_4121	388		NA	NA	unknown
c104742_g1_i1_4130	402		NA	NA	unknown
c10476_g1_i1_4141	292		NA	NA	unknown
c104762_g1_i1_4144	212		NA	NA	unknown
c10478_g1_i1_4152	266		NA	NA	unknown
c104780_g1_i1_4153	377	hvpg0057	tr|D2SNQ5|D2SNQ5_HELVI SubName: Full=Carbonyl reductase {ECO:0000313|EMBL:ACX53746.1}	Heliothis virescens	protein_coding
c10481_g1_i1_4165	535		NA	NA	unknown
c104819_g1_i1_4171	363		NA	NA	non_coding
c10482_g1_i1_4172	276		NA	NA	unknown
c104826_g1_i1_4176	425		NA	NA	unknown
c10483_g1_i1_4180	317		NA	NA	unknown
c104836_g1_i1_4185	448		NA	NA	unknown
c10484_g1_i1_4187	263		NA	NA	unknown
c10484_g1_i1_4188	266		NA	NA	unknown
c10484_g1_i1_4189	236		NA	NA	unknown
c104848_g1_i1_4195	251		NA	NA	unknown
c104862_g1_i1_4201	282		NA	NA	unknown
c104865_g1_i1_4203	419		NA	NA	unknown
c104875_g1_i1_4209	249	KGM_06340	tr|G6CQ85|G6CQ85_DANPL SubName: Full=Endonuclease-reverse transcriptase {ECO:0000313|EMBL:EHJ76592.1}	Danaus plexippus	protein_coding
c104883_g1_i1_4214	205		NA	NA	unknown
c104906_g1_i1_4233	439		NA	NA	unknown
c10493_g1_i1_4245	351		NA	NA	unknown
c10495_g1_i1_4258	247		NA	NA	unknown
c104954_g1_i1_4262	431		NA	NA	unknown
c104959_g1_i1_4264	496		NA	NA	non_coding
c10496_g1_i1_4265	2065	KGM_19423	tr|G6DN80|G6DN80_DANPL RecName: Full=Prefoldin subunit 4 {ECO:0000256|PIRNR:PIRNR016477}	Danaus plexippus	protein_coding
c104996_g1_i1_4283	260		NA	NA	unknown
c104998_g1_i1_4284	291		NA	NA	unknown
c105_g1_i1_4285	241		NA	NA	unknown
c10500_g1_i1_4286	369		NA	NA	unknown
c105034_g1_i1_4300	304		NA	NA	unknown
c105035_g1_i1_4301	438		NA	NA	unknown
c105038_g1_i1_4302	402		NA	NA	unknown
c105041_g1_i1_4305	439		NA	NA	unknown
c10505_g1_i1_4309	340	KGM_14990	tr|G6DJP3|G6DJP3_DANPL SubName: Full=Uncharacterized protein {ECO:0000313|EMBL:EHJ66282.1}	Danaus plexippus	protein_coding
c10506_g1_i2_4316	650		NA	NA	unknown
c105074_g1_i1_4319	412		NA	NA	unknown
c105093_g1_i1_4331	511		NA	NA	unknown
c10510_g1_i1_4333	374		NA	NA	unknown
c105158_g1_i1_4368	302		NA	NA	unknown
c105166_g1_i1_4372	404		NA	NA	unknown
c105186_g1_i1_4382	315		NA	NA	unknown
c105217_g1_i1_4398	589		NA	NA	unknown
c10522_g1_i1_4401	334		NA	NA	unknown
c10522_g2_i1_4402	349		NA	NA	unknown
c105224_g1_i1_4405	270		NA	NA	unknown
c10524_g1_i1_4410	544		NA	NA	unknown
c105272_g1_i1_4426	206		NA	NA	unknown
c105276_g1_i1_4428	403		NA	NA	unknown
c10528_g1_i1_4432	416		NA	NA	unknown
c10529_g1_i1_4442	467		NA	NA	unknown
c10532_g1_i1_4456	441		NA	NA	unknown
c10538_g1_i1_4485	474		NA	NA	unknown
c10540_g1_i1_4495	294		NA	NA	unknown
c10540_g2_i1_4496	378		NA	NA	unknown
c105409_g1_i1_4500	405		NA	NA	unknown
c105412_g1_i1_4502	506		NA	NA	unknown
c105436_g1_i1_4517	296		NA	NA	unknown
c10548_g2_i1_4538	426		NA	NA	unknown
c10549_g1_i1_4544	289		NA	NA	unknown
c1055_g2_i1_4549	350		NA	NA	unknown
c10550_g1_i1_4550	330		NA	NA	unknown
c10551_g1_i1_4554	789		NA	NA	unknown
c105518_g1_i1_4558	331		NA	NA	unknown
c10552_g1_i1_4559	274		NA	NA	unknown
c105556_g1_i1_4574	287		NA	NA	unknown
c10557_g1_i1_4582	219	KGM_22191	tr|G6DN17|G6DN17_DANPL SubName: Full=Uncharacterized protein {ECO:0000313|EMBL:EHJ65123.1}	Danaus plexippus	protein_coding
c10558_g1_i1_4587	316		NA	NA	unknown
c10559_g1_i1_4592	283		NA	NA	unknown
c10559_g1_i1_4593	479		NA	NA	unknown
c10560_g1_i1_4601	525		NA	NA	unknown
c10561_g1_i1_4608	1558		NA	NA	unknown
c10562_g1_i1_4616	630		NA	NA	unknown
c10564_g1_i1_4623	785		tr|I4DJY5|I4DJY5_PAPXU SubName: Full=Yellow-f4 {ECO:0000313|EMBL:BAM18225.1}	Papilio xuthus	protein_coding
c10567_g1_i1_4637	351		NA	NA	non_coding
c105677_g1_i1_4642	316		tr|Q07431|Q07431_BOMMO SubName: Full=Reverse transcriptase {ECO:0000313|EMBL:AAA92147.1}	Bombyx mori	protein_coding
c10568_g1_i1_4644	431		NA	NA	unknown
c1057_g1_i1_4656	340		NA	NA	unknown
c10574_g1_i1_4683	285		NA	NA	unknown
c105741_g1_i1_4684	268		NA	NA	unknown
c10576_g1_i1_4689	430		NA	NA	unknown
c10577_g1_i1_4693	325		NA	NA	unknown
c10578_g1_i1_4698	298		NA	NA	unknown
c10578_g1_i1_4699	661		NA	NA	unknown
c10585_g1_i1_4745	364		NA	NA	unknown
c10586_g1_i2_4751	315		NA	NA	unknown
c10589_g1_i1_4755	231		NA	NA	unknown
c10591_g1_i1_4760	402		NA	NA	unknown
c10592_g1_i1_4761	755		NA	NA	unknown
c10592_g1_i1_4762	594		NA	NA	unknown
c10592_g2_i1_4763	932		NA	NA	non_coding
c10593_g1_i1_4765	324		NA	NA	unknown
c10593_g1_i1_4766	390		NA	NA	unknown
c10597_g1_i1_4767	306		NA	NA	unknown
c10601_g1_i1_4770	597		NA	NA	unknown
c10601_g1_i1_4771	516		NA	NA	unknown
c10604_g1_i1_4775	468		NA	NA	unknown
c10606_g1_i1_4776	305		NA	NA	unknown
c10610_g1_i1_4779	351		NA	NA	non_coding
c10612_g1_i1_4781	411		NA	NA	unknown
c10612_g1_i2_4782	721		NA	NA	unknown
c1062_g1_i1_4787	247		NA	NA	unknown
c10622_g1_i1_4790	389		NA	NA	unknown
c10623_g1_i1_4791	498		NA	NA	unknown
c10625_g1_i1_4793	1730		NA	NA	non_coding
c10626_g2_i1_4795	364		NA	NA	unknown
c10627_g1_i1_4796	537		NA	NA	unknown
c10627_g1_i1_4797	543		NA	NA	unknown
c10629_g1_i1_4798	405		NA	NA	unknown
c10631_g1_i1_4801	318		NA	NA	unknown
c10631_g1_i1_4802	805		NA	NA	unknown
c10632_g1_i1_4803	563		NA	NA	unknown
c10634_g1_i1_4810	204		NA	NA	unknown
c10634_g2_i1_4811	610		NA	NA	unknown
c10637_g1_i1_4813	395		NA	NA	unknown
c10639_g1_i1_4816	485		NA	NA	unknown
c10641_g1_i1_4819	436		NA	NA	unknown
c10649_g1_i1_4824	512		NA	NA	unknown
c10654_g1_i1_4828	435		NA	NA	unknown
c10655_g1_i1_4829	371		NA	NA	unknown
c10660_g1_i1_4832	310		NA	NA	unknown
c10660_g1_i1_4833	353		NA	NA	unknown
c10663_g1_i1_4838	480		NA	NA	unknown
c10664_g1_i1_4840	418		NA	NA	unknown
c10665_g2_i1_4843	478		NA	NA	unknown
c10668_g1_i1_4846	1589		NA	NA	unknown
c10668_g2_i1_4847	369		NA	NA	unknown
c10671_g1_i1_4851	288		NA	NA	unknown
c10671_g1_i2_4853	392		NA	NA	unknown
c10674_g1_i1_4857	2227		NA	NA	non_coding
c10674_g2_i1_4858	647		NA	NA	unknown
c10676_g1_i1_4860	333		NA	NA	unknown
c10679_g1_i1_4864	432		NA	NA	unknown
c10683_g1_i1_4870	708	KILLYKVLVR PVLTYAAPCW SIMSETNLKK LQRVQNKFLR FAIDAPRYTP IKLLHEKTKI	tr|A0A023EZE6|A0A023EZE6_TRIIF SubName: Full=Putative reverse transcriptase {ECO:0000313|EMBL:JAC14141.1}	Triatoma infestans	protein_coding
c10684_g1_i1_4871	370		NA	NA	unknown
c10686_g1_i1_4874	356		NA	NA	unknown
c10686_g1_i1_4876	257		NA	NA	unknown
c1069_g1_i1_4878	330		NA	NA	unknown
c10692_g1_i1_4880	707		NA	NA	ORF_find
c10699_g1_i1_4882	677		NA	NA	unknown
c10699_g1_i1_4883	511		NA	NA	unknown
c10699_g1_i1_4884	463		NA	NA	unknown
c107_g1_i1_4887	693		NA	NA	unknown
c10700_g2_i1_4890	802	KGM_12379	tr|G6DBL5|G6DBL5_DANPL SubName: Full=Putative cdc42 gtpase-activating protein {ECO:0000313|EMBL:EHJ69112.1}	Danaus plexippus	protein_coding
c10701_g1_i1_4891	318		NA	NA	unknown
c10702_g1_i1_4893	526		NA	NA	unknown
c10703_g1_i1_4894	421		NA	NA	unknown
c10704_g2_i1_4895	599		NA	NA	unknown
c10705_g1_i1_4896	351		NA	NA	unknown
c10706_g1_i2_4900	309		NA	NA	unknown
c10710_g1_i1_4902	294		NA	NA	unknown
c10713_g1_i1_4906	460		NA	NA	non_coding
c10713_g1_i1_4907	298		NA	NA	unknown
c10713_g1_i1_4908	316		NA	NA	unknown
c10715_g1_i2_4910	497		NA	NA	unknown
c10720_g1_i1_4914	431		NA	NA	unknown
c10720_g1_i1_4915	866		NA	NA	unknown
c10723_g1_i1_4917	752		NA	NA	unknown
c10727_g1_i1_4919	550		NA	NA	unknown
c10727_g2_i1_4920	653		NA	NA	unknown
c10735_g1_i1_4933	1320		NA	NA	unknown
c10739_g1_i1_4937	551		NA	NA	unknown
c1074_g1_i1_4938	277		NA	NA	unknown
c1074_g1_i1_4939	415		NA	NA	unknown
c10741_g1_i1_4942	482		NA	NA	unknown
c10742_g1_i1_4943	731		NA	NA	unknown
c10743_g1_i1_4945	502		NA	NA	unknown
c10743_g1_i1_4946	352		NA	NA	unknown
c10744_g1_i1_4947	412		NA	NA	unknown
c10747_g1_i1_4949	240		tr|H9JAZ8|H9JAZ8_BOMMO SubName: Full=Uncharacterized protein {ECO:0000313|EnsemblMetazoa:BGIBMGA006693-TA}	Bombyx mori	protein_coding
c1075_g1_i1_4951	889		NA	NA	unknown
c10750_g1_i1_4952	664		NA	NA	unknown
c10752_g1_i1_4953	837		NA	NA	unknown
c10760_g2_i1_4961	326		NA	NA	unknown
c10762_g1_i1_4966	376		NA	NA	unknown
c10765_g1_i1_4967	605		NA	NA	unknown
c10768_g2_i1_4972	396		NA	NA	unknown
c10771_g1_i1_4976	593		NA	NA	unknown
c10774_g1_i1_4978	474	EAI_01294	tr|E2C6U8|E2C6U8_HARSA SubName: Full=Putative uncharacterized protein {ECO:0000313|EMBL:EFN76335.1}	Harpegnathos saltator	protein_coding
c10775_g1_i1_4980	491		NA	NA	unknown
c10777_g1_i1_4982	265		NA	NA	unknown
c10778_g1_i1_4985	265		NA	NA	unknown
c10779_g1_i1_4986	344		NA	NA	unknown
c10782_g1_i1_4989	571		NA	NA	unknown
c10785_g1_i2_4990	618		NA	NA	unknown
c10787_g1_i1_4992	391		NA	NA	unknown
c10787_g2_i1_4993	355		NA	NA	non_coding
c1079_g1_i1_4994	509		NA	NA	unknown
c10793_g1_i1_4997	381		NA	NA	unknown
c10793_g1_i1_4998	770		NA	NA	unknown
c10794_g1_i1_4999	738		NA	NA	unknown
c10797_g1_i1_5004	840		NA	NA	unknown
c108_g1_i1_5006	341		NA	NA	unknown
c1080_g1_i1_5008	292		NA	NA	unknown
c10800_g1_i1_5009	264		NA	NA	unknown
c10802_g1_i2_5012	696		tr|Q5KTL5|Q5KTL5_BOMMO SubName: Full=Putative uncharacterized protein {ECO:0000313|EMBL:BAD86662.1}	Bombyx mori	protein_coding
c10804_g1_i1_5014	592	KGM_14988	tr|G6DJP1|G6DJP1_DANPL SubName: Full=Uncharacterized protein {ECO:0000313|EMBL:EHJ66280.1}	Danaus plexippus	protein_coding
c10813_g1_i1_5015	349		NA	NA	unknown
c10813_g1_i1_5016	371		NA	NA	unknown
c10817_g2_i1_5021	399		NA	NA	unknown
c10819_g1_i1_5023	741		NA	NA	unknown
c10821_g1_i1_5026	502		NA	NA	unknown
c10822_g1_i1_5027	416		NA	NA	unknown
c10824_g1_i1_5029	485		NA	NA	unknown
c10824_g1_i1_5030	500		NA	NA	unknown
c10826_g2_i1_5032	301		tr|H9JMM0|H9JMM0_BOMMO SubName: Full=Uncharacterized protein {ECO:0000313|EnsemblMetazoa:BGIBMGA010773-TA}	Bombyx mori	protein_coding
c10827_g1_i1_5034	752		NA	NA	unknown
c10828_g1_i1_5035	398		tr|J9L5L0|J9L5L0_ACYPI SubName: Full=Uncharacterized protein {ECO:0000313|EnsemblMetazoa:ACYPI35495-PA}	Acyrthosiphon pisum	protein_coding
c10829_g2_i1_5036	340		NA	NA	unknown
c10832_g1_i1_5038	1449		NA	NA	unknown
c10832_g1_i1_5039	443		NA	NA	unknown
c10841_g1_i1_5047	669		NA	NA	unknown
c10842_g1_i1_5048	363		NA	NA	unknown
c10842_g1_i1_5049	255		NA	NA	unknown
c10842_g2_i1_5050	367		NA	NA	unknown
c10843_g1_i1_5051	1095		NA	NA	unknown
c10854_g1_i1_5061	431		NA	NA	unknown
c1086_g1_i1_5063	483		NA	NA	unknown
c1086_g1_i1_5064	538		NA	NA	unknown
c10862_g1_i1_5066	423		NA	NA	unknown
c10864_g1_i1_5067	235		NA	NA	unknown
c10864_g1_i1_5068	475		NA	NA	unknown
c10867_g1_i2_5071	376		NA	NA	unknown
c10868_g1_i1_5072	1086		NA	NA	unknown
c10868_g1_i1_5073	274		NA	NA	unknown
c10869_g1_i1_5074	556		NA	NA	unknown
c1087_g1_i1_5075	313		NA	NA	unknown
c1087_g1_i1_5076	300		NA	NA	unknown
c10870_g1_i2_5078	477		NA	NA	unknown
c10871_g2_i1_5079	211		NA	NA	unknown
c10872_g1_i1_5080	409		NA	NA	non_coding
c10872_g1_i1_5081	541		NA	NA	unknown
c10875_g1_i2_5085	320		NA	NA	non_coding
c10877_g1_i2_5087	308		NA	NA	unknown
c10879_g1_i2_5089	950		tr|X1WPW6|X1WPW6_ACYPI SubName: Full=Uncharacterized protein {ECO:0000313|EnsemblMetazoa:ACYPI063844-PA}	Acyrthosiphon pisum	protein_coding
c10885_g1_i1_5090	434		NA	NA	unknown
c10885_g1_i1_5092	351		NA	NA	unknown
c10885_g1_i1_5093	466		NA	NA	unknown
c10888_g1_i1_5095	247		NA	NA	unknown
c10888_g2_i1_5096	220		NA	NA	unknown
c10890_g1_i1_5098	521		NA	NA	unknown
c10895_g1_i1_5101	342		NA	NA	non_coding
c10896_g2_i1_5103	678		NA	NA	unknown
c10897_g1_i1_5104	561		NA	NA	unknown
c10898_g1_i1_5106	919		tr|H9JH59|H9JH59_BOMMO SubName: Full=Uncharacterized protein {ECO:0000313|EnsemblMetazoa:BGIBMGA008856-TA}	Bombyx mori	protein_coding
c109_g1_i1_5108	399		NA	NA	unknown
c10900_g1_i1_5110	626		NA	NA	unknown
c10902_g1_i1_5111	383		NA	NA	unknown
c10903_g1_i1_5113	231		NA	NA	unknown
c10903_g1_i1_5114	996		NA	NA	unknown
c10903_g1_i1_5116	535		NA	NA	unknown
c10906_g1_i1_5118	967		NA	NA	unknown
c10911_g1_i1_5122	486		NA	NA	unknown
c10912_g1_i1_5123	687		NA	NA	unknown
c10912_g1_i1_5124	431		NA	NA	unknown
c10915_g1_i1_5125	584		NA	NA	unknown
c10916_g1_i1_5126	314		NA	NA	unknown
c10918_g1_i1_5131	565		NA	NA	unknown
c10919_g1_i1_5133	413		NA	NA	unknown
c1092_g1_i1_5134	525	CYP304F1	tr|A0A068EVH7|A0A068EVH7_HELAM SubName: Full=Cytochrome P450 CYP304F1 {ECO:0000313|EMBL:AID54853.1}	Helicoverpa armigera	protein_coding
c1092_g1_i1_5135	248		NA	NA	unknown
c1092_g1_i1_5136	461	KGM_20426	tr|G6D141|G6D141_DANPL SubName: Full=Homothorax {ECO:0000313|EMBL:EHJ72788.1}	Danaus plexippus	protein_coding
c10920_g1_i1_5137	590		NA	NA	unknown
c10920_g1_i1_5138	760		NA	NA	unknown
c10921_g1_i1_5140	381		NA	NA	unknown
c10927_g1_i1_5143	336		NA	NA	unknown
c1093_g1_i1_5145	365		NA	NA	unknown
c1093_g1_i1_5147	335		NA	NA	unknown
c10930_g1_i1_5148	335		tr|J9M9Z7|J9M9Z7_ACYPI SubName: Full=Uncharacterized protein {ECO:0000313|EnsemblMetazoa:ACYPI56104-PA}	Acyrthosiphon pisum	protein_coding
c10934_g1_i1_5150	791	POLX	tr|W8BNV5|W8BNV5_CERCA SubName: Full=Retrovirus-related Pol polyprotein from transposon TNT 1-94 {ECO:0000313|EMBL:JAB95111.1}	Ceratitis capitata	protein_coding
c10935_g1_i1_5151	589		NA	NA	non_coding
c10936_g1_i1_5152	293		NA	NA	unknown
c10937_g1_i2_5155	394		NA	NA	non_coding
c10941_g1_i1_5159	342		NA	NA	unknown
c10945_g1_i1_5161	425		NA	NA	unknown
c10949_g1_i1_5167	1238		tr|S4PD46|S4PD46_9NEOP SubName: Full=Zinc finger protein 567 {ECO:0000313|EMBL:JAA88754.1}	Pararge aegeria	protein_coding
c10951_g1_i1_5170	382		NA	NA	unknown
c10953_g1_i1_5172	423	KGM_04839	tr|G6CRV9|G6CRV9_DANPL SubName: Full=Uncharacterized protein {ECO:0000313|EMBL:EHJ76017.1}	Danaus plexippus	protein_coding
c10954_g1_i1_5173	406		NA	NA	unknown
c10955_g2_i1_5175	416		NA	NA	unknown
c10957_g1_i1_5176	602		NA	NA	unknown
c10962_g2_i1_5179	481	X975_26899	tr|A0A087SVE4|A0A087SVE4_9ARAC SubName: Full=Retrovirus-related Pol polyprotein from transposon TNT 1-94 {ECO:0000313|EMBL:KFM56833.1}	Stegodyphus mimosarum.	protein_coding
c10967_g1_i1_5185	224		NA	NA	unknown
c10969_g1_i1_5187	483		NA	NA	unknown
c10969_g1_i1_5188	273		NA	NA	unknown
c10970_g1_i1_5191	208		NA	NA	unknown
c10971_g1_i2_5194	2348	M513_12060	tr|A0A085LQ26|A0A085LQ26_9BILA SubName: Full=Uncharacterized protein {ECO:0000313|EMBL:KFD47072.1}	Trichuris suis	protein_coding
c10977_g1_i1_5197	364	KGM_04398	tr|G6DTS3|G6DTS3_DANPL SubName: Full=Putative voltage-gated calcium channel alpha subunit {ECO:0000313|EMBL:EHJ63110.1}	Danaus plexippus	protein_coding
c10980_g1_i2_5199	493		tr|X5DQT0|X5DQT0_9NEOP SubName: Full=CYP339A1 {ECO:0000313|EMBL:AHW57358.1}	Chilo suppressalis	protein_coding
c10982_g1_i1_5201	327		NA	NA	unknown
c10983_g1_i1_5203	586		tr|A0A023EY06|A0A023EY06_TRIIF SubName: Full=Putative rna-directed dna polymerase from transposon x-element {ECO:0000313|EMBL:JAC14205.1}	Triatoma infestans	protein_coding
c10983_g1_i1_5204	775		NA	NA	non_coding
c10986_g1_i2_5208	939		NA	NA	unknown
c10988_g1_i1_5209	269		NA	NA	unknown
c10989_g1_i1_5211	302	KGM_05388	tr|G6DAD3|G6DAD3_DANPL SubName: Full=Uncharacterized protein {ECO:0000313|EMBL:EHJ69551.1}	Danaus plexippus	protein_coding
c10990_g1_i1_5212	786		NA	NA	unknown
c10991_g1_i1_5214	498		NA	NA	unknown
c10995_g1_i1_5220	606		tr|O77041|O77041_BOMMO SubName: Full=DNA, W-Samurai RAPD marker in retrotranposable element (reverse transcriptase), strain C108 {ECO:0000313|EMBL:BAA33574.1}	Bombyx mori	protein_coding
c10995_g1_i1_5221	634		NA	NA	unknown
c10996_g1_i1_5222	340		NA	NA	unknown
c10997_g1_i1_5225	698		NA	NA	non_coding
c110_g1_i1_5230	312		NA	NA	unknown
c11000_g1_i1_5233	974		NA	NA	non_coding
c11001_g2_i1_5234	997		NA	NA	unknown
c11003_g2_i1_5238	327		NA	NA	unknown
c11007_g1_i1_5241	823		NA	NA	unknown
c11008_g1_i1_5242	351		NA	NA	unknown
c11008_g1_i1_5244	406		NA	NA	unknown
c11009_g1_i1_5246	506		NA	NA	unknown
c11011_g1_i1_5250	564		NA	NA	unknown
c11012_g1_i1_5251	414		NA	NA	unknown
c11015_g1_i1_5253	334		NA	NA	unknown
c11016_g1_i1_5255	846		NA	NA	unknown
c11019_g1_i1_5257	380		NA	NA	unknown
c11019_g1_i1_5258	362		NA	NA	unknown
c1102_g1_i1_5259	387		NA	NA	unknown
c11022_g2_i1_5262	408		NA	NA	unknown
c11023_g1_i1_5263	696		NA	NA	unknown
c11030_g1_i1_5272	449		NA	NA	unknown
c11034_g2_i1_5274	318		NA	NA	unknown
c11039_g1_i1_5276	371		NA	NA	ORF_find
c11040_g1_i1_5279	337		NA	NA	unknown
c11041_g2_i1_5281	391		NA	NA	unknown
c11043_g1_i1_5282	824		NA	NA	unknown
c11044_g2_i1_5284	505		NA	NA	unknown
c11045_g1_i1_5285	441		NA	NA	unknown
c11046_g1_i1_5286	221		NA	NA	unknown
c11047_g1_i1_5287	403		NA	NA	unknown
c11048_g1_i1_5289	359		NA	NA	unknown
c11048_g1_i1_5290	219		NA	NA	unknown
c11049_g1_i1_5291	696		NA	NA	unknown
c11051_g2_i1_5297	647	ZHAS_00019842	tr|A0A084WNF5|A0A084WNF5_9DIPT SubName: Full=Uncharacterized protein {ECO:0000313|EMBL:KFB51749.1}	Anopheles sinensis.	protein_coding
c11059_g1_i1_5302	551		NA	NA	unknown
c11061_g1_i1_5305	878		NA	NA	unknown
c11061_g1_i1_5307	450		NA	NA	unknown
c11069_g1_i1_5311	353		NA	NA	unknown
c11077_g1_i1_5314	540		NA	NA	unknown
c11078_g1_i1_5315	577		NA	NA	unknown
c11078_g1_i1_5316	656		NA	NA	unknown
c11078_g2_i1_5317	440		NA	NA	unknown
c11079_g1_i1_5318	379		NA	NA	unknown
c1108_g1_i1_5321	399		NA	NA	unknown
c11084_g1_i1_5322	599		NA	NA	unknown
c11086_g1_i1_5324	462		tr|S4PAZ5|S4PAZ5_9NEOP SubName: Full=Uncharacterized protein {ECO:0000313|EMBL:JAA87759.1}	Pararge aegeria	protein_coding
c11087_g1_i1_5325	607		NA	NA	unknown
c11088_g1_i1_5326	392		NA	NA	unknown
c11090_g1_i1_5329	422		NA	NA	unknown
c11094_g1_i1_5333	767		NA	NA	unknown
c11096_g1_i2_5334	322		NA	NA	unknown
c11098_g1_i1_5336	342		NA	NA	unknown
c11099_g1_i1_5338	956		NA	NA	unknown
c1110_g1_i1_5340	566		NA	NA	unknown
c1110_g1_i1_5342	340		NA	NA	unknown
c11105_g1_i1_5344	406		NA	NA	unknown
c11107_g1_i1_5346	589		NA	NA	unknown
c11109_g1_i1_5348	1034		NA	NA	unknown
c11109_g1_i1_5349	400		NA	NA	unknown
c11115_g1_i1_5356	415		NA	NA	unknown
c11120_g1_i1_5363	589		NA	NA	unknown
c11121_g1_i1_5364	363		NA	NA	unknown
c11122_g1_i1_5365	906		NA	NA	unknown
c11124_g1_i1_5367	661		NA	NA	unknown
c11128_g1_i1_5370	406		tr|S4PB11|S4PB11_9NEOP SubName: Full=Putative RNA-directed DNA polymerase from transposon BS {ECO:0000313|EMBL:JAA89546.1}	Pararge aegeria	protein_coding
c11129_g1_i1_5371	497		NA	NA	unknown
c11131_g2_i1_5377	773	PLCb4	tr|D2XZ02|D2XZ02_BOMMO RecName: Full=Phosphoinositide phospholipase C {ECO:0000256|RuleBase:RU361133}	Bombyx mori	protein_coding
c11135_g1_i1_5381	307		NA	NA	unknown
c11138_g1_i1_5382	429		tr|H9J6A8|H9J6A8_BOMMO SubName: Full=Uncharacterized protein {ECO:0000313|EnsemblMetazoa:BGIBMGA005049-TA}	Bombyx mori	protein_coding
c11139_g1_i1_5385	334		NA	NA	unknown
c11143_g1_i1_5389	374		NA	NA	unknown
c11144_g1_i1_5390	470		NA	NA	unknown
c11148_g1_i1_5393	619		NA	NA	unknown
c1115_g2_i1_5395	455		NA	NA	unknown
c11150_g1_i2_5396	280		NA	NA	unknown
c11151_g1_i1_5398	691		NA	NA	non_coding
c11153_g1_i1_5400	214		NA	NA	unknown
c11159_g1_i1_5405	407		NA	NA	unknown
c11160_g1_i1_5407	513		NA	NA	unknown
c11166_g1_i1_5413	474		NA	NA	unknown
c11167_g1_i2_5415	438		NA	NA	unknown
c11168_g1_i1_5417	1310		NA	NA	unknown
c1117_g1_i1_5419	387		NA	NA	unknown
c11170_g2_i1_5421	442		NA	NA	unknown
c11171_g1_i1_5422	579	KGM_12785	tr|G6CRM5|G6CRM5_DANPL SubName: Full=Regulatory-associated protein of TOR {ECO:0000313|EMBL:EHJ76100.1}	Danaus plexippus	protein_coding
c11172_g1_i1_5423	405		NA	NA	unknown
c11173_g1_i1_5426	320		NA	NA	unknown
c11174_g1_i1_5427	442		NA	NA	unknown
c11174_g1_i1_5428	969	YDISQSLETG YSLESEISID SICTSTDKRS SLKVGQSTDS	tr|H9JIU9|H9JIU9_BOMMO SubName: Full=Uncharacterized protein {ECO:0000313|EnsemblMetazoa:BGIBMGA009450-TA}	Bombyx mori	protein_coding
c11176_g1_i1_5430	479	KGM_03124	tr|G6CT78|G6CT78_DANPL SubName: Full=Uncharacterized protein {ECO:0000313|EMBL:EHJ75556.1}	Danaus plexippus	protein_coding
c11180_g2_i1_5437	262		NA	NA	non_coding
c11181_g1_i1_5438	251		NA	NA	unknown
c11183_g1_i1_5439	524		NA	NA	unknown
c11183_g1_i1_5440	432		NA	NA	unknown
c11189_g2_i1_5443	468		tr|S4PTQ2|S4PTQ2_9NEOP SubName: Full=Uncharacterized protein {ECO:0000313|EMBL:JAA80917.1}	Pararge aegeria	protein_coding
c1119_g1_i1_5445	262		tr|H9IYU8|H9IYU8_BOMMO SubName: Full=Uncharacterized protein {ECO:0000313|EnsemblMetazoa:BGIBMGA002433-TA}	Bombyx mori	protein_coding
c1120_g1_i1_5451	371		NA	NA	unknown
c11201_g2_i1_5452	277		NA	NA	unknown
c11210_g1_i1_5457	394		NA	NA	unknown
c11211_g1_i1_5459	429		NA	NA	unknown
c11214_g1_i1_5462	795		NA	NA	non_coding
c11219_g1_i1_5463	510		NA	NA	unknown
c11222_g1_i1_5468	349		NA	NA	unknown
c11224_g1_i1_5473	294		NA	NA	unknown
c11225_g1_i1_5474	307		NA	NA	unknown
c11225_g1_i1_5475	511		NA	NA	unknown
c11229_g1_i1_5480	366		NA	NA	unknown
c11229_g1_i1_5481	425		NA	NA	unknown
c11232_g2_i1_5483	993		NA	NA	unknown
c11236_g1_i1_5486	362		NA	NA	unknown
c11238_g1_i1_5488	882	EIATRIEKPS	tr|D7F176|D7F176_BOMMO SubName: Full=Endonuclease-reverse transcriptase {ECO:0000313|EMBL:ADI61829.1}	Bombyx mori	protein_coding
c1124_g1_i2_5492	595		NA	NA	unknown
c11243_g1_i1_5494	359	KGM_12580	tr|G6DEB0|G6DEB0_DANPL SubName: Full=Uncharacterized protein {ECO:0000313|EMBL:EHJ68178.1}	Danaus plexippus	protein_coding
c11249_g1_i1_5496	529		NA	NA	unknown
c1125_g1_i1_5497	340		NA	NA	unknown
c11252_g1_i1_5499	2539		NA	NA	non_coding
c11252_g1_i2_5500	820		NA	NA	unknown
c11255_g1_i1_5503	502		NA	NA	unknown
c1126_g1_i1_5506	526		NA	NA	unknown
c1126_g1_i1_5507	510		NA	NA	unknown
c11262_g1_i1_5508	296		NA	NA	unknown
c11263_g1_i1_5509	224		NA	NA	unknown
c11270_g1_i1_5513	546		NA	NA	unknown
c11270_g2_i1_5514	353		NA	NA	unknown
c11272_g1_i1_5516	225		NA	NA	unknown
c11273_g1_i2_5517	467		NA	NA	unknown
c11277_g1_i1_5523	596		NA	NA	unknown
c1128_g1_i1_5525	363		NA	NA	unknown
c1128_g1_i1_5526	373		NA	NA	unknown
c11280_g1_i1_5527	274		NA	NA	unknown
c11285_g1_i1_5528	532		NA	NA	unknown
c11289_g1_i1_5535	385		NA	NA	unknown
c11289_g1_i1_5536	560		tr|S4NT01|S4NT01_9NEOP SubName: Full=Modifier of mdg4 {ECO:0000313|EMBL:JAA81886.1}	Pararge aegeria	protein_coding
c11290_g1_i1_5537	479		NA	NA	unknown
c11293_g2_i1_5540	766		NA	NA	unknown
c11294_g1_i1_5541	470		NA	NA	unknown
c11299_g1_i1_5546	418		NA	NA	unknown
c113_g1_i1_5547	329		NA	NA	unknown
c11302_g1_i1_5551	430		NA	NA	unknown
c11304_g1_i1_5552	672	PLCb1	tr|H9J6P8|H9J6P8_BOMMO RecName: Full=Phosphoinositide phospholipase C {ECO:0000256|RuleBase:RU361133}	Bombyx mori	protein_coding
c11305_g1_i1_5554	404		NA	NA	unknown
c11309_g1_i1_5556	441		NA	NA	unknown
c11310_g1_i1_5558	291		NA	NA	unknown
c11311_g1_i1_5560	845		NA	NA	unknown
c11313_g1_i1_5561	651		NA	NA	unknown
c11316_g1_i1_5562	680		NA	NA	non_coding
c11317_g1_i1_5564	462		NA	NA	unknown
c11318_g2_i1_5565	564		NA	NA	unknown
c11320_g2_i1_5567	306		NA	NA	unknown
c11321_g1_i1_5568	336		NA	NA	unknown
c11321_g1_i1_5569	370		NA	NA	unknown
c11322_g1_i1_5570	387		NA	NA	unknown
c11324_g1_i1_5571	528		NA	NA	unknown
c1133_g1_i1_5579	564		NA	NA	unknown
c11333_g1_i1_5584	2106		NA	NA	unknown
c11336_g1_i1_5586	545		NA	NA	unknown
c11338_g2_i1_5588	364		NA	NA	unknown
c1134_g1_i1_5589	438		NA	NA	unknown
c11342_g1_i1_5592	461		NA	NA	unknown
c11345_g1_i1_5595	230		NA	NA	unknown
c11346_g1_i1_5596	427		tr|T1HXQ6|T1HXQ6_RHOPR SubName: Full=Uncharacterized protein {ECO:0000313|EnsemblMetazoa:RPRC008826-PA}	Rhodnius prolixus	protein_coding
c11348_g1_i1_5598	454		NA	NA	unknown
c11348_g1_i1_5599	271		NA	NA	unknown
c11350_g1_i1_5603	529		NA	NA	unknown
c11353_g1_i1_5608	469		NA	NA	unknown
c11353_g2_i1_5609	534		NA	NA	unknown
c11354_g2_i1_5610	372		NA	NA	unknown
c11355_g1_i1_5611	1015		tr|H9JPM5|H9JPM5_BOMMO RecName: Full=Ribonuclease {ECO:0000256|RuleBase:RU003515}	Bombyx mori	protein_coding
c11359_g1_i1_5616	333		NA	NA	unknown
c1136_g1_i1_5618	566		NA	NA	unknown
c11364_g1_i1_5624	741	KGM_10829	tr|G6DKW3|G6DKW3_DANPL SubName: Full=Uncharacterized protein {ECO:0000313|EMBL:EHJ65869.1}	Danaus plexippus	protein_coding
c1137_g1_i1_5627	419		NA	NA	unknown
c11375_g2_i1_5634	615		NA	NA	unknown
c11376_g1_i1_5635	492		NA	NA	unknown
c1138_g1_i1_5636	522		NA	NA	unknown
c1138_g1_i1_5637	461		NA	NA	unknown
c11383_g1_i1_5638	946		NA	NA	ORF_find
c11385_g1_i1_5640	524		NA	NA	non_coding
c11388_g1_i1_5642	232		NA	NA	unknown
c1139_g1_i1_5646	340		NA	NA	unknown
c1139_g1_i1_5647	303		NA	NA	unknown
c11396_g1_i1_5650	442		NA	NA	unknown
c11397_g1_i1_5651	460		NA	NA	unknown
c11398_g1_i1_5652	544		tr|V5GH39|V5GH39_ANOGL SubName: Full=Uncharacterized protein {ECO:0000313|EMBL:JAB63324.1}	Anoplophora nobilis.	protein_coding
c11399_g1_i1_5654	517		NA	NA	non_coding
c114_g1_i2_5656	373		NA	NA	non_coding
c1140_g1_i1_5658	480		NA	NA	unknown
c11404_g1_i1_5662	819		NA	NA	unknown
c11408_g1_i1_5664	576		NA	NA	unknown
c11412_g1_i1_5675	393		NA	NA	unknown
c11412_g1_i1_5678	312		NA	NA	unknown
c11415_g1_i1_5680	283		NA	NA	unknown
c11416_g1_i1_5683	292		NA	NA	unknown
c1142_g2_i1_5687	362		NA	NA	non_coding
c11427_g1_i1_5692	354		NA	NA	unknown
c11433_g1_i1_5697	599		NA	NA	unknown
c11433_g1_i1_5698	396	X777_00731	tr|A0A026WPR9|A0A026WPR9_CERBI SubName: Full=Uncharacterized protein {ECO:0000313|EMBL:EZA57631.1}	Cerapachys biroi	protein_coding
c11433_g1_i1_5699	536	Bmo.1426	tr|H9JB57|H9JB57_BOMMO SubName: Full=Uncharacterized protein {ECO:0000313|EnsemblMetazoa:BGIBMGA006752-TA}	Bombyx mori	protein_coding
c11435_g1_i1_5701	555		NA	NA	unknown
c11437_g1_i1_5704	303		NA	NA	unknown
c11441_g1_i1_5708	273		NA	NA	unknown
c11443_g1_i1_5710	338		NA	NA	unknown
c11444_g1_i1_5713	305		NA	NA	unknown
c11445_g1_i1_5714	1284		NA	NA	unknown
c11446_g1_i1_5715	869		NA	NA	non_coding
c11450_g1_i1_5719	290		NA	NA	unknown
c11452_g1_i1_5720	857		NA	NA	unknown
c11456_g1_i1_5726	378		NA	NA	unknown
c1146_g1_i1_5729	397		NA	NA	unknown
c11460_g1_i1_5730	398		NA	NA	unknown
c11465_g1_i2_5733	1584		NA	NA	unknown
c11466_g1_i1_5734	617		NA	NA	unknown
c11469_g1_i1_5736	316		NA	NA	unknown
c11469_g2_i1_5737	607		NA	NA	unknown
c1147_g1_i1_5739	259		NA	NA	unknown
c11470_g1_i1_5740	701		NA	NA	unknown
c11476_g1_i1_5742	554	KGM_05694	tr|G6CN13|G6CN13_DANPL SubName: Full=Putative Zinc finger protein 26 {ECO:0000313|EMBL:EHJ77370.1}	Danaus plexippus	protein_coding
c11479_g1_i1_5746	625		NA	NA	unknown
c11480_g1_i2_5749	1071		tr|H9IS63|H9IS63_BOMMO SubName: Full=Uncharacterized protein {ECO:0000313|EnsemblMetazoa:BGIBMGA000089-TA}	Bombyx mori	protein_coding
c11487_g1_i1_5753	272		NA	NA	unknown
c11487_g1_i2_5754	377		NA	NA	unknown
c11489_g2_i1_5756	311		NA	NA	unknown
c11490_g1_i1_5758	520		NA	NA	unknown
c11490_g2_i1_5759	462		NA	NA	unknown
c11492_g1_i2_5761	537		NA	NA	unknown
c11493_g1_i1_5762	456		NA	NA	unknown
c11493_g1_i1_5764	219		tr|I4DS22|I4DS22_PAPPL SubName: Full=Simila to CG10069 {ECO:0000313|EMBL:BAM20712.1}	Papilio polytes	protein_coding
c11494_g1_i1_5765	1367	KGM_16493	tr|G6CV24|G6CV24_DANPL SubName: Full=Putative argininosuccinate synthetase {ECO:0000313|EMBL:EHJ74908.1}	Danaus plexippus	protein_coding
c11495_g1_i1_5766	464		NA	NA	unknown
c11495_g1_i1_5767	461		NA	NA	non_coding
c11496_g1_i1_5768	516		NA	NA	unknown
c115_g1_i1_5774	297		NA	NA	unknown
c115_g1_i1_5775	438		NA	NA	unknown
c11500_g1_i1_5777	529		NA	NA	unknown
c11501_g1_i1_5778	346		NA	NA	unknown
c11504_g1_i1_5779	506		NA	NA	unknown
c11507_g2_i1_5783	345		NA	NA	unknown
c11509_g1_i2_5785	931		tr|H9JRH5|H9JRH5_BOMMO SubName: Full=Uncharacterized protein {ECO:0000313|EnsemblMetazoa:BGIBMGA012135-TA}	Bombyx mori	protein_coding
c1151_g1_i1_5786	955		NA	NA	unknown
c11511_g1_i1_5789	334		NA	NA	unknown
c11514_g1_i1_5791	583		NA	NA	unknown
c11515_g1_i1_5795	389		NA	NA	unknown
c1152_g2_i1_5802	437		NA	NA	unknown
c11521_g1_i1_5803	531		NA	NA	unknown
c11522_g1_i1_5804	252		NA	NA	unknown
c11522_g2_i1_5805	258		NA	NA	non_coding
c11525_g1_i1_5808	440		NA	NA	unknown
c11525_g1_i1_5809	207		NA	NA	unknown
c1153_g1_i1_5811	513		NA	NA	unknown
c11532_g1_i1_5813	849	KGM_06314	tr|G6DJE1|G6DJE1_DANPL SubName: Full=Uncharacterized protein {ECO:0000313|EMBL:EHJ66391.1}	Danaus plexippus	protein_coding
c11538_g1_i1_5821	403		NA	NA	unknown
c11538_g2_i1_5822	273		NA	NA	unknown
c11539_g1_i1_5823	771		NA	NA	unknown
c1154_g1_i1_5824	269		NA	NA	unknown
c11541_g1_i1_5827	257		NA	NA	unknown
c11553_g1_i1_5836	322		NA	NA	unknown
c11556_g1_i2_5839	260		NA	NA	unknown
c11560_g1_i1_5844	345		NA	NA	unknown
c11561_g1_i1_5846	332		NA	NA	unknown
c11565_g1_i1_5848	264		NA	NA	unknown
c11570_g1_i1_5853	604		NA	NA	unknown
c11571_g1_i1_5855	509		NA	NA	unknown
c11572_g1_i1_5857	269		NA	NA	unknown
c11577_g1_i1_5859	588		NA	NA	unknown
c11578_g1_i1_5860	433		NA	NA	unknown
c11578_g1_i1_5861	519		NA	NA	unknown
c11578_g1_i1_5862	682		NA	NA	unknown
c11582_g2_i1_5867	222		NA	NA	unknown
c11583_g1_i1_5869	926		NA	NA	unknown
c11584_g1_i1_5870	463		NA	NA	unknown
c11584_g2_i1_5871	364		NA	NA	unknown
c11587_g1_i1_5874	398		NA	NA	unknown
c11598_g2_i1_5882	348		NA	NA	unknown
c116_g1_i1_5884	325		NA	NA	unknown
c11609_g1_i1_5890	446		tr|T1WL43|T1WL43_SPOLI SubName: Full=Cytochrome P450 CYP321A12 {ECO:0000313|EMBL:AGU36303.1}	Spodoptera littoralis	protein_coding
c11610_g1_i1_5892	300		NA	NA	unknown
c11615_g1_i1_5894	688		NA	NA	unknown
c11616_g1_i1_5895	316		NA	NA	unknown
c11618_g1_i1_5898	226		NA	NA	unknown
c1162_g1_i1_5901	625		NA	NA	unknown
c11620_g1_i1_5903	830		NA	NA	non_coding
c11624_g1_i1_5905	477		NA	NA	unknown
c11626_g1_i1_5906	410		tr|H9IVC4|H9IVC4_BOMMO SubName: Full=Uncharacterized protein {ECO:0000313|EnsemblMetazoa:BGIBMGA001204-TA}	Bombyx mori	protein_coding
c1163_g1_i1_5907	787		NA	NA	unknown
c11632_g1_i1_5908	335		NA	NA	unknown
c11633_g1_i1_5910	348		NA	NA	unknown
c11633_g1_i1_5911	458		NA	NA	unknown
c11640_g2_i1_5915	361		NA	NA	unknown
c11641_g1_i1_5917	890		NA	NA	non_coding
c11656_g1_i1_5927	430		NA	NA	unknown
c11657_g1_i1_5930	325		NA	NA	unknown
c11664_g1_i1_5932	353		NA	NA	non_coding
c11666_g1_i1_5934	432		NA	NA	unknown
c11671_g1_i1_5940	442		NA	NA	unknown
c11673_g2_i1_5943	561		NA	NA	unknown
c11676_g1_i1_5945	1015		NA	NA	unknown
c11679_g1_i1_5947	514		NA	NA	unknown
c1168_g1_i1_5948	572		NA	NA	unknown
c11684_g1_i1_5952	437		tr|S4PRI2|S4PRI2_9NEOP SubName: Full=Mod(Mdg4)-heS00531 {ECO:0000313|EMBL:JAA91790.1}	Pararge aegeria	protein_coding
c11685_g1_i1_5953	294		NA	NA	unknown
c11687_g1_i1_5956	289		NA	NA	unknown
c11687_g1_i1_5957	228		NA	NA	unknown
c11689_g2_i1_5959	598		NA	NA	unknown
c11690_g1_i1_5961	480		NA	NA	unknown
c11696_g1_i1_5966	317		NA	NA	unknown
c11698_g1_i1_5968	569		NA	NA	unknown
c11699_g1_i1_5969	283		NA	NA	unknown
c117_g1_i1_5970	241		NA	NA	unknown
c1170_g1_i1_5972	321		NA	NA	unknown
c1170_g1_i1_5973	499		NA	NA	unknown
c11701_g1_i1_5975	587		NA	NA	unknown
c11702_g1_i1_5976	1168		NA	NA	unknown
c11703_g1_i1_5977	1644		NA	NA	unknown
c11711_g1_i1_5985	446		NA	NA	unknown
c11711_g1_i1_5986	390		NA	NA	unknown
c11715_g1_i1_5988	659		NA	NA	unknown
c1172_g1_i1_5994	301		NA	NA	unknown
c11722_g1_i1_5995	310		NA	NA	unknown
c11723_g1_i1_5996	536		NA	NA	unknown
c11725_g1_i1_5999	707		NA	NA	unknown
c11730_g1_i1_6005	351		NA	NA	unknown
c11733_g1_i1_6009	627		NA	NA	unknown
c1174_g2_i1_6015	443		NA	NA	unknown
c11741_g1_i1_6017	392		NA	NA	unknown
c11742_g2_i1_6018	381		NA	NA	unknown
c11744_g1_i1_6019	637		NA	NA	unknown
c11745_g2_i1_6020	611		NA	NA	unknown
c11747_g1_i1_6021	244		tr|H9JI24|H9JI24_BOMMO SubName: Full=Uncharacterized protein {ECO:0000313|EnsemblMetazoa:BGIBMGA009172-TA}	Bombyx mori	protein_coding
c11749_g1_i2_6023	349		NA	NA	unknown
c11752_g1_i1_6024	1265		NA	NA	unknown
c11753_g1_i1_6025	320		NA	NA	unknown
c11756_g1_i1_6027	1525		NA	NA	unknown
c11758_g1_i1_6030	458		tr|B1NLE0|B1NLE0_HELAM SubName: Full=Putative uncharacterized protein {ECO:0000313|EMBL:ABU98620.1}	Helicoverpa armigera	protein_coding
c11758_g1_i1_6031	399		NA	NA	unknown
c11760_g1_i1_6033	338		NA	NA	unknown
c11770_g1_i1_6045	426		NA	NA	non_coding
c11771_g1_i1_6047	1247		NA	NA	unknown
c11771_g1_i1_6048	411		NA	NA	unknown
c11772_g1_i1_6049	395		NA	NA	unknown
c11774_g1_i1_6052	382		NA	NA	unknown
c11775_g1_i1_6053	373		NA	NA	unknown
c11776_g2_i1_6055	278		NA	NA	unknown
c11777_g1_i1_6056	529		NA	NA	unknown
c11778_g1_i1_6059	515		NA	NA	unknown
c11778_g1_i1_6060	547		NA	NA	unknown
c11779_g1_i1_6062	793		NA	NA	unknown
c1178_g1_i1_6064	541		NA	NA	unknown
c11782_g1_i1_6067	308		NA	NA	unknown
c11783_g1_i1_6068	224		NA	NA	unknown
c11784_g1_i2_6069	445		NA	NA	unknown
c11786_g1_i1_6070	231		NA	NA	unknown
c11786_g1_i1_6071	265		NA	NA	unknown
c11786_g1_i1_6072	316		NA	NA	unknown
c11787_g1_i1_6073	700		NA	NA	unknown
c11789_g1_i1_6074	484		NA	NA	unknown
c1179_g1_i1_6076	373		NA	NA	unknown
c11794_g1_i1_6081	451		NA	NA	unknown
c11796_g1_i1_6082	386		NA	NA	unknown
c1180_g1_i1_6087	412		NA	NA	unknown
c1180_g2_i1_6088	419		NA	NA	unknown
c11801_g1_i1_6089	364		NA	NA	unknown
c11802_g1_i1_6091	253		NA	NA	unknown
c11803_g1_i1_6092	319		NA	NA	unknown
c11805_g1_i1_6094	489		NA	NA	unknown
c11806_g2_i1_6095	431		NA	NA	unknown
c11808_g1_i1_6096	231		NA	NA	unknown
c1181_g1_i1_6098	412		NA	NA	unknown
c11815_g1_i2_6103	698		NA	NA	non_coding
c11818_g1_i1_6104	251		NA	NA	unknown
c1182_g1_i1_6105	885		NA	NA	unknown
c11821_g1_i1_6110	635		NA	NA	unknown
c11822_g1_i1_6112	355		NA	NA	unknown
c1183_g1_i1_6117	378		NA	NA	unknown
c11832_g1_i1_6119	633		NA	NA	unknown
c11843_g2_i1_6131	585		NA	NA	unknown
c1185_g1_i1_6134	490		tr|J9LW96|J9LW96_ACYPI SubName: Full=Uncharacterized protein {ECO:0000313|EnsemblMetazoa:ACYPI48930-PA}	Acyrthosiphon pisum	protein_coding
c11851_g1_i1_6136	305		NA	NA	unknown
c11854_g1_i2_6138	316		NA	NA	unknown
c11855_g2_i1_6139	470		NA	NA	unknown
c11856_g1_i1_6140	671		NA	NA	unknown
c11857_g1_i1_6142	618		NA	NA	unknown
c11860_g1_i1_6144	517		NA	NA	non_coding
c11862_g1_i1_6149	331		NA	NA	unknown
c11864_g1_i1_6150	676	KGM_13749	tr|G6DK87|G6DK87_DANPL SubName: Full=GTPase-activating protein {ECO:0000313|EMBL:EHJ66105.1}	Danaus plexippus	protein_coding
c11864_g1_i1_6151	427		NA	NA	unknown
c1187_g1_i1_6155	376		NA	NA	unknown
c11871_g1_i1_6159	669	Bmo.1043	tr|H9JXD7|H9JXD7_BOMMO SubName: Full=Uncharacterized protein {ECO:0000313|EnsemblMetazoa:BGIBMGA014202-TA}	Bombyx mori	protein_coding
c11875_g1_i1_6160	405		NA	NA	unknown
c11879_g1_i1_6163	1486		NA	NA	non_coding
c11881_g1_i1_6166	418		NA	NA	unknown
c11884_g1_i1_6171	477		NA	NA	unknown
c11885_g1_i1_6172	265		NA	NA	unknown
c11886_g1_i1_6173	302		NA	NA	unknown
c11886_g1_i1_6174	451		NA	NA	unknown
c11887_g1_i1_6175	381		NA	NA	unknown
c11887_g1_i1_6176	375		NA	NA	unknown
c11889_g1_i1_6177	243		NA	NA	unknown
c1189_g1_i1_6178	555		NA	NA	unknown
c1189_g1_i1_6179	624		tr|H9JAA6|H9JAA6_BOMMO SubName: Full=Uncharacterized protein {ECO:0000313|EnsemblMetazoa:BGIBMGA006451-TA}	Bombyx mori	protein_coding
c11893_g1_i1_6184	423		NA	NA	unknown
c11893_g1_i2_6185	442		NA	NA	unknown
c11896_g1_i1_6187	352		NA	NA	unknown
c1190_g1_i1_6192	352		NA	NA	unknown
c11900_g1_i1_6193	404		NA	NA	unknown
c11901_g1_i1_6194	330		NA	NA	unknown
c11902_g2_i1_6196	629		NA	NA	unknown
c11903_g1_i1_6198	228		NA	NA	unknown
c11903_g1_i1_6199	458		NA	NA	unknown
c11903_g1_i1_6200	359		NA	NA	unknown
c11911_g1_i1_6209	578		NA	NA	unknown
c11911_g2_i1_6210	364		tr|S4PHD9|S4PHD9_9NEOP SubName: Full=Uncharacterized protein {ECO:0000313|EMBL:JAA89248.1}	Pararge aegeria	protein_coding
c11914_g1_i1_6213	561		NA	NA	unknown
c11914_g1_i1_6214	250		NA	NA	unknown
c11915_g1_i1_6215	354	Sp-Edc4L	tr|W4YHL8|W4YHL8_STRPU SubName: Full=Uncharacterized protein {ECO:0000313|EnsemblMetazoa:SPU_015263-tr}	Strongylocentrotus purpuratus	protein_coding
c11918_g1_i1_6218	300		NA	NA	unknown
c1192_g1_i1_6221	1519		tr|I4DK06|I4DK06_PAPXU SubName: Full=NADH-ubiquinone oxidoreductase 39 kDa subunit {ECO:0000313|EMBL:BAM18246.1}	Papilio xuthus	protein_coding
c11920_g1_i1_6223	312		NA	NA	unknown
c11926_g1_i1_6228	434		NA	NA	unknown
c11926_g2_i1_6229	430		NA	NA	unknown
c11927_g2_i1_6230	468		NA	NA	unknown
c11932_g1_i1_6233	230		NA	NA	unknown
c11938_g2_i1_6237	433		NA	NA	unknown
c11939_g1_i1_6238	1489		NA	NA	unknown
c11939_g2_i1_6239	267		NA	NA	unknown
c1194_g1_i1_6240	820		NA	NA	unknown
c11942_g1_i1_6243	489		NA	NA	unknown
c11944_g1_i1_6245	385		NA	NA	unknown
c11945_g1_i1_6246	549		NA	NA	unknown
c11945_g1_i1_6247	480		NA	NA	unknown
c11948_g1_i1_6250	354		NA	NA	unknown
c11950_g1_i1_6252	572		NA	NA	unknown
c11954_g1_i1_6254	637		NA	NA	unknown
c11957_g1_i1_6256	439		NA	NA	unknown
c11960_g1_i1_6260	327	AIPPFFVFPR VRYQDHFVRD GPIGSAGSAN PSGWMQDESF MHFLDHFRKH TNASPSRKIL	tr|H9IUQ1|H9IUQ1_BOMMO SubName: Full=Uncharacterized protein {ECO:0000313|EnsemblMetazoa:BGIBMGA000981-TA}	Bombyx mori	protein_coding
c11964_g1_i1_6262	984		NA	NA	unknown
c11965_g1_i1_6263	1024	NR1J1	tr|K7WIS4|K7WIS4_SPOFR SubName: Full=Nuclear receptor HR96 variant 2 {ECO:0000313|EMBL:AFX60115.1}	Spodoptera frugiperda	protein_coding
c11966_g1_i1_6264	667		NA	NA	unknown
c11966_g2_i1_6265	419		NA	NA	unknown
c11968_g1_i1_6267	300		NA	NA	unknown
c1197_g2_i1_6269	380	mariner	tr|Q9NKW2|Q9NKW2_ANTYA SubName: Full=Transposase {ECO:0000313|EMBL:BAA94853.1}	Antheraea yamamai	protein_coding
c11971_g1_i1_6270	420		NA	NA	unknown
c11971_g1_i2_6271	278		NA	NA	unknown
c11973_g1_i1_6275	329		NA	NA	unknown
c11973_g1_i1_6276	229		NA	NA	unknown
c11974_g1_i1_6277	792		NA	NA	unknown
c11976_g1_i1_6280	686		NA	NA	unknown
c1198_g1_i1_6282	234		NA	NA	unknown
c1198_g1_i2_6283	334		NA	NA	unknown
c11981_g1_i1_6284	367		tr|H9ISC5|H9ISC5_BOMMO SubName: Full=Uncharacterized protein {ECO:0000313|EnsemblMetazoa:BGIBMGA000152-TA}	Bombyx mori	protein_coding
c11985_g1_i1_6288	561		NA	NA	unknown
c11987_g1_i1_6291	767		NA	NA	unknown
c1199_g1_i1_6294	592		NA	NA	unknown
c11991_g1_i1_6296	478		NA	NA	unknown
c11991_g1_i1_6297	392		NA	NA	unknown
c11992_g1_i1_6298	298	LOC100163415	tr|J9LD15|J9LD15_ACYPI SubName: Full=Uncharacterized protein {ECO:0000313|EnsemblMetazoa:ACYPI39388-PA}	Acyrthosiphon pisum	protein_coding
c11996_g1_i1_6300	355		NA	NA	unknown
c11998_g1_i1_6302	510		NA	NA	unknown
c11999_g1_i1_6305	383		NA	NA	unknown
c12_g1_i1_6306	359		NA	NA	unknown
c12_g1_i1_6307	246		NA	NA	unknown
c12_g2_i1_6308	679		NA	NA	unknown
c120_g1_i1_6309	355		NA	NA	unknown
c120_g1_i2_6310	535		tr|H9J578|H9J578_BOMMO SubName: Full=Uncharacterized protein {ECO:0000313|EnsemblMetazoa:BGIBMGA004668-TA}	Bombyx mori	protein_coding
c12003_g1_i1_6312	419	Bmo.8243	tr|H9J200|H9J200_BOMMO SubName: Full=Uncharacterized protein {ECO:0000313|EnsemblMetazoa:BGIBMGA003537-TA}	Bombyx mori	protein_coding
c12004_g1_i1_6315	290		NA	NA	unknown
c12005_g1_i1_6316	536		NA	NA	unknown
c12006_g1_i1_6318	329		tr|H9JT50|H9JT50_BOMMO SubName: Full=Uncharacterized protein {ECO:0000313|EnsemblMetazoa:BGIBMGA012712-TA}	Bombyx mori	protein_coding
c1201_g1_i2_6321	793		NA	NA	unknown
c12011_g1_i1_6324	464		NA	NA	unknown
c12013_g1_i1_6326	335		NA	NA	unknown
c12017_g1_i1_6330	538		NA	NA	unknown
c12018_g1_i1_6331	958		NA	NA	unknown
c12020_g1_i1_6333	536	CYP9A60	tr|A0A068EWN1|A0A068EWN1_SPOFR SubName: Full=Cytochrome P450 9A60 {ECO:0000313|EMBL:AID55431.1}	Spodoptera frugiperda	protein_coding
c12022_g1_i1_6335	354	KGM_01451	tr|G6D5C5|G6D5C5_DANPL SubName: Full=Putative FXNA {ECO:0000313|EMBL:EHJ71297.1}	Danaus plexippus	protein_coding
c12025_g1_i1_6336	599		NA	NA	unknown
c12027_g1_i1_6339	710	Phum_PHUM287330	tr|E0VLG1|E0VLG1_PEDHC SubName: Full=Putative uncharacterized protein {ECO:0000313|EMBL:EEB14217.1}	Pediculus humanus subsp. corporis	protein_coding
c12028_g1_i1_6340	362		NA	NA	unknown
c12034_g1_i1_6344	236		NA	NA	unknown
c12036_g1_i1_6345	306		NA	NA	unknown
c12037_g1_i1_6347	613		NA	NA	unknown
c12038_g1_i1_6348	546		NA	NA	unknown
c12038_g1_i2_6349	609		NA	NA	non_coding
c12040_g1_i1_6351	494		NA	NA	unknown
c12044_g1_i1_6352	451		NA	NA	unknown
c12046_g1_i1_6354	311		NA	NA	unknown
c1205_g1_i1_6356	950		NA	NA	unknown
c12052_g1_i1_6359	380		NA	NA	unknown
c12057_g1_i1_6362	1053		NA	NA	unknown
c12058_g1_i1_6363	333		NA	NA	unknown
c12058_g1_i1_6364	346	KGM_07541	tr|G6DHB9|G6DHB9_DANPL SubName: Full=Uncharacterized protein {ECO:0000313|EMBL:EHJ67113.1}	Danaus plexippus	protein_coding
c12059_g1_i1_6365	389		NA	NA	unknown
c1206_g1_i1_6366	231		NA	NA	unknown
c12063_g1_i1_6372	376		NA	NA	unknown
c12066_g1_i1_6373	651		NA	NA	unknown
c12068_g1_i1_6376	374		NA	NA	unknown
c12078_g1_i1_6382	529		NA	NA	unknown
c1208_g1_i1_6383	487		NA	NA	unknown
c12080_g1_i1_6384	369		NA	NA	unknown
c12082_g1_i2_6389	376		NA	NA	unknown
c12084_g1_i1_6391	410		NA	NA	non_coding
c1209_g1_i1_6395	389		NA	NA	unknown
c12090_g2_i1_6398	440		NA	NA	unknown
c12092_g1_i1_6399	611		NA	NA	unknown
c12093_g1_i1_6400	647		NA	NA	unknown
c12094_g1_i1_6401	458		NA	NA	unknown
c12100_g1_i1_6410	570		NA	NA	unknown
c12103_g1_i1_6412	360	KGM_14988	tr|G6DJP1|G6DJP1_DANPL SubName: Full=Uncharacterized protein {ECO:0000313|EMBL:EHJ66280.1}	Danaus plexippus	protein_coding
c12107_g1_i1_6415	481		NA	NA	unknown
c12109_g1_i1_6418	840		NA	NA	unknown
c12111_g1_i1_6421	386		NA	NA	non_coding
c12112_g1_i1_6422	982		NA	NA	unknown
c12112_g1_i1_6423	376		NA	NA	unknown
c12112_g2_i1_6424	465		NA	NA	unknown
c12118_g1_i1_6430	1179		NA	NA	unknown
c1212_g1_i1_6432	496		NA	NA	unknown
c12121_g1_i1_6435	691		NA	NA	non_coding
c12129_g1_i1_6445	370		NA	NA	unknown
c1213_g1_i1_6446	1040		NA	NA	unknown
c1213_g1_i1_6447	480		NA	NA	unknown
c12133_g1_i1_6451	482		NA	NA	unknown
c1214_g1_i1_6456	873	KGM_05864	tr|G6CNL7|G6CNL7_DANPL SubName: Full=Uncharacterized protein {ECO:0000313|EMBL:EHJ77134.1}	Danaus plexippus	protein_coding
c12143_g1_i1_6458	341		tr|H9JJQ2|H9JJQ2_BOMMO SubName: Full=Uncharacterized protein {ECO:0000313|EnsemblMetazoa:BGIBMGA009753-TA}	Bombyx mori	protein_coding
c12145_g1_i1_6463	526		NA	NA	unknown
c12146_g1_i1_6464	1317	KGM_20414	tr|G6CS72|G6CS72_DANPL SubName: Full=Uncharacterized protein {ECO:0000313|EMBL:EHJ75910.1}	Danaus plexippus	protein_coding
c12148_g1_i1_6465	635		NA	NA	unknown
c12151_g1_i1_6469	4663		NA	NA	unknown
c12157_g1_i1_6477	397		NA	NA	unknown
c12158_g1_i1_6478	597		NA	NA	non_coding
c12162_g1_i1_6479	440		NA	NA	unknown
c12163_g1_i1_6480	413		NA	NA	unknown
c12165_g1_i1_6482	363		NA	NA	unknown
c12165_g1_i1_6483	463		NA	NA	unknown
c12165_g1_i2_6484	584		NA	NA	unknown
c12165_g2_i1_6485	383		NA	NA	unknown
c12172_g1_i1_6491	356		NA	NA	unknown
c12174_g1_i2_6492	486		NA	NA	ORF_find
c12176_g1_i1_6493	291		NA	NA	unknown
c12179_g1_i1_6495	295		NA	NA	unknown
c12179_g1_i1_6496	284		NA	NA	unknown
c12180_g1_i1_6497	472		NA	NA	unknown
c12185_g1_i1_6501	468		NA	NA	unknown
c12188_g1_i1_6507	363		NA	NA	unknown
c12190_g1_i1_6512	466		NA	NA	unknown
c12191_g1_i1_6513	747		NA	NA	unknown
c12192_g1_i1_6515	338	AADVEMIFIL QKRAIRAIYN MHSREFLREK LKEIKVLTMP AQYIFENLMY	tr|H9IYH2|H9IYH2_BOMMO SubName: Full=Uncharacterized protein {ECO:0000313|EnsemblMetazoa:BGIBMGA002306-TA}	Bombyx mori	protein_coding
c12193_g1_i1_6516	648		NA	NA	unknown
c12194_g1_i1_6520	587		NA	NA	unknown
c12195_g1_i1_6521	301		NA	NA	unknown
c12196_g1_i1_6522	763		NA	NA	unknown
c12196_g1_i1_6524	461		tr|S4PBH1|S4PBH1_9NEOP SubName: Full=Ankyrin repeat family A protein 2 {ECO:0000313|EMBL:JAA86648.1}	Pararge aegeria	protein_coding
c12199_g1_i1_6527	658		NA	NA	non_coding
c122_g1_i1_6529	407		NA	NA	unknown
c1220_g1_i1_6531	326		NA	NA	unknown
c12201_g2_i1_6534	1310		NA	NA	unknown
c12205_g1_i1_6535	423		NA	NA	unknown
c12206_g1_i1_6536	335		NA	NA	unknown
c12207_g1_i1_6538	248		NA	NA	unknown
c12209_g1_i1_6542	365		NA	NA	unknown
c12211_g1_i1_6545	425	KGM_01407	tr|G6CUS8|G6CUS8_DANPL SubName: Full=Receptor guanylate cyclase {ECO:0000313|EMBL:EHJ75003.1}	Danaus plexippus	protein_coding
c12211_g1_i2_6546	596	KGM_01407	tr|G6CUS8|G6CUS8_DANPL SubName: Full=Receptor guanylate cyclase {ECO:0000313|EMBL:EHJ75003.1}	Danaus plexippus	protein_coding
c12212_g1_i1_6547	259		NA	NA	unknown
c12213_g1_i1_6548	1738	LOC732972	tr|H9JIS9|H9JIS9_BOMMO SubName: Full=Uncharacterized protein {ECO:0000313|EnsemblMetazoa:BGIBMGA009430-TA}	Bombyx mori	protein_coding
c12218_g1_i1_6554	407		NA	NA	non_coding
c12219_g1_i1_6555	374		NA	NA	non_coding
c12219_g1_i1_6556	333		NA	NA	ORF_find
c12224_g1_i1_6561	1065		NA	NA	unknown
c12224_g1_i1_6562	399		NA	NA	unknown
c12227_g1_i1_6564	250		NA	NA	unknown
c12228_g1_i1_6566	345		NA	NA	unknown
c12228_g1_i1_6567	955	LOC100101165	tr|Q1HQ34|Q1HQ34_BOMMO SubName: Full=H+ transporting ATP synthase delta subunit {ECO:0000313|EMBL:ABF51307.1}	Bombyx mori	protein_coding
c12234_g1_i1_6577	448		NA	NA	non_coding
c12234_g1_i1_6578	418		NA	NA	unknown
c1224_g1_i1_6581	674		NA	NA	non_coding
c1224_g2_i1_6582	485		NA	NA	unknown
c12240_g1_i1_6583	498		NA	NA	unknown
c12245_g1_i1_6585	436		NA	NA	unknown
c12245_g1_i1_6586	544		tr|S4PVD3|S4PVD3_9NEOP SubName: Full=Uncharacterized protein {ECO:0000313|EMBL:JAA83822.1}	Pararge aegeria	protein_coding
c12246_g1_i1_6587	315		NA	NA	unknown
c12246_g1_i1_6588	455		NA	NA	unknown
c12252_g1_i1_6591	724		NA	NA	unknown
c12258_g1_i1_6595	500		NA	NA	unknown
c1226_g1_i1_6597	561		NA	NA	unknown
c12261_g1_i1_6601	1003		NA	NA	unknown
c12261_g1_i1_6602	669		NA	NA	unknown
c12263_g2_i1_6605	398		NA	NA	unknown
c12265_g1_i1_6607	502		NA	NA	unknown
c12267_g1_i1_6611	1028		NA	NA	unknown
c12268_g1_i1_6613	467		NA	NA	unknown
c1227_g1_i1_6616	448		NA	NA	ORF_find
c1227_g1_i1_6617	494		NA	NA	unknown
c12270_g1_i1_6618	481		NA	NA	unknown
c12271_g1_i1_6619	282		NA	NA	unknown
c12271_g2_i1_6620	445		NA	NA	unknown
c12272_g1_i1_6621	410		NA	NA	unknown
c12273_g1_i1_6622	267		NA	NA	unknown
c1228_g1_i1_6626	773		NA	NA	unknown
c12289_g1_i2_6631	376		NA	NA	unknown
c12291_g1_i1_6635	329		NA	NA	unknown
c12295_g1_i1_6638	328		NA	NA	unknown
c1230_g1_i2_6642	407		NA	NA	unknown
c12300_g1_i1_6643	673		NA	NA	unknown
c12305_g1_i1_6648	329		NA	NA	unknown
c12307_g1_i1_6650	302		NA	NA	unknown
c12310_g1_i1_6656	1809		NA	NA	non_coding
c12313_g1_i1_6662	281		NA	NA	unknown
c1232_g1_i1_6665	258		NA	NA	non_coding
c1232_g2_i1_6666	638		NA	NA	unknown
c12321_g2_i1_6668	315		NA	NA	unknown
c12323_g1_i1_6669	624		NA	NA	unknown
c12325_g1_i1_6670	481		NA	NA	unknown
c12325_g1_i1_6672	289		NA	NA	unknown
c12327_g1_i1_6674	314		NA	NA	unknown
c12328_g1_i1_6675	529	IQLFVEQKGE	tr|J9LGT5|J9LGT5_ACYPI SubName: Full=Uncharacterized protein {ECO:0000313|EnsemblMetazoa:ACYPI41308-PA}	Acyrthosiphon pisum	protein_coding
c1233_g1_i1_6676	552		NA	NA	unknown
c12335_g2_i1_6682	263		NA	NA	unknown
c12338_g1_i1_6683	693		NA	NA	unknown
c12338_g1_i1_6684	700		NA	NA	unknown
c1234_g1_i1_6687	353		NA	NA	unknown
c12340_g1_i1_6688	343		NA	NA	unknown
c12341_g1_i1_6689	438		NA	NA	unknown
c12346_g1_i2_6693	266		NA	NA	unknown
c12347_g1_i2_6695	595		NA	NA	unknown
c12348_g1_i1_6696	464		NA	NA	unknown
c12352_g1_i1_6701	303		NA	NA	unknown
c12358_g1_i1_6704	641		NA	NA	unknown
c12359_g1_i1_6705	473		NA	NA	unknown
c12361_g1_i1_6708	923		NA	NA	unknown
c12363_g1_i1_6711	464		NA	NA	unknown
c12363_g1_i1_6712	377		NA	NA	unknown
c12365_g1_i1_6714	304		NA	NA	unknown
c12367_g2_i1_6717	665		NA	NA	non_coding
c12374_g1_i2_6727	313		NA	NA	unknown
c12386_g1_i1_6735	242		NA	NA	unknown
c1239_g1_i1_6737	274		NA	NA	unknown
c12393_g1_i1_6741	535		NA	NA	unknown
c12397_g1_i1_6745	546		tr|D7F179|D7F179_BOMMO SubName: Full=Endonuclease-reverse transcriptase {ECO:0000313|EMBL:ADI61832.1}	Bombyx mori	protein_coding
c12398_g1_i1_6746	619		NA	NA	unknown
c1240_g2_i1_6750	340		NA	NA	unknown
c12400_g1_i1_6751	405		NA	NA	unknown
c12403_g1_i1_6754	327		NA	NA	unknown
c12405_g1_i1_6755	258		NA	NA	unknown
c12406_g1_i1_6756	460		NA	NA	unknown
c12409_g1_i1_6757	383		NA	NA	unknown
c1241_g1_i1_6758	460		NA	NA	unknown
c12414_g1_i1_6760	642		NA	NA	unknown
c12415_g1_i1_6762	329		NA	NA	unknown
c12415_g1_i1_6763	371		NA	NA	unknown
c12417_g1_i1_6764	291		NA	NA	unknown
c12417_g1_i1_6765	415		NA	NA	ORF_find
c12422_g1_i1_6770	442		NA	NA	unknown
c12426_g1_i1_6773	391		NA	NA	unknown
c1243_g1_i1_6775	678		NA	NA	unknown
c12432_g1_i1_6777	507		NA	NA	unknown
c12434_g1_i1_6778	792	KGM_18069	tr|G6DRY6|G6DRY6_DANPL SubName: Full=Uncharacterized protein {ECO:0000313|EMBL:EHJ63749.1}	Danaus plexippus	protein_coding
c12436_g1_i1_6780	432		NA	NA	unknown
c12438_g1_i1_6781	448		NA	NA	unknown
c12438_g2_i1_6782	697		NA	NA	unknown
c1244_g1_i1_6783	350		NA	NA	unknown
c12441_g1_i2_6785	1463	KGM_14265	tr|G6CT54|G6CT54_DANPL SubName: Full=Uncharacterized protein {ECO:0000313|EMBL:EHJ75581.1}	Danaus plexippus	protein_coding
c12442_g1_i1_6786	354		tr|H9JR51|H9JR51_BOMMO SubName: Full=Uncharacterized protein {ECO:0000313|EnsemblMetazoa:BGIBMGA012011-TA}	Bombyx mori	protein_coding
c12444_g1_i1_6788	455		NA	NA	unknown
c12446_g1_i1_6790	263		NA	NA	unknown
c1245_g1_i1_6793	397		NA	NA	unknown
c12452_g2_i1_6795	311		NA	NA	unknown
c12453_g1_i1_6796	767		NA	NA	unknown
c12453_g1_i2_6797	364	KGM_12619	tr|G6CUA5|G6CUA5_DANPL SubName: Full=Reverse transcriptase {ECO:0000313|EMBL:EHJ75178.1}	Danaus plexippus	protein_coding
c12456_g1_i1_6799	885		NA	NA	unknown
c12460_g1_i1_6807	492		NA	NA	unknown
c12462_g1_i2_6810	515		NA	NA	unknown
c12465_g1_i2_6812	624		NA	NA	non_coding
c12468_g1_i1_6814	338		NA	NA	unknown
c12468_g1_i1_6815	398		NA	NA	unknown
c1247_g1_i1_6816	418		NA	NA	unknown
c1247_g2_i1_6818	477		NA	NA	unknown
c12472_g1_i1_6821	441		NA	NA	unknown
c12472_g1_i1_6824	947		NA	NA	non_coding
c12472_g2_i1_6825	488		NA	NA	unknown
c12476_g1_i1_6827	1059	KGM_02829	tr|G6CMM6|G6CMM6_DANPL SubName: Full=Uncharacterized protein {ECO:0000313|EMBL:EHJ77507.1}	Danaus plexippus	protein_coding
c12478_g1_i1_6831	529		NA	NA	unknown
c12480_g1_i1_6839	326		NA	NA	unknown
c12482_g1_i1_6841	543		NA	NA	unknown
c12488_g1_i1_6844	413	KGM_01096	tr|G6CJR0|G6CJR0_DANPL SubName: Full=Putative cdkl1/4 {ECO:0000313|EMBL:EHJ78519.1}	Danaus plexippus	protein_coding
c12489_g1_i1_6845	596		tr|H9JV64|H9JV64_BOMMO SubName: Full=Uncharacterized protein {ECO:0000313|EnsemblMetazoa:BGIBMGA013427-TA}	Bombyx mori	protein_coding
c12490_g1_i1_6848	485		NA	NA	unknown
c12492_g1_i1_6850	431		NA	NA	unknown
c12493_g1_i1_6852	363		NA	NA	unknown
c12493_g2_i1_6853	290		NA	NA	unknown
c12494_g1_i1_6854	452		NA	NA	unknown
c12496_g1_i1_6855	544		NA	NA	unknown
c12498_g1_i1_6859	345		NA	NA	unknown
c12498_g2_i1_6860	862		NA	NA	unknown
c12499_g1_i1_6861	452		NA	NA	unknown
c125_g1_i1_6862	543		NA	NA	unknown
c1250_g1_i1_6863	367		NA	NA	unknown
c12507_g1_i1_6869	964		NA	NA	unknown
c12508_g1_i1_6870	793		NA	NA	unknown
c12514_g1_i1_6873	346		NA	NA	unknown
c12515_g1_i1_6874	321		NA	NA	unknown
c12518_g2_i1_6876	476		NA	NA	unknown
c1252_g1_i1_6877	2833	UGT46A6	tr|A0A024AG07|A0A024AG07_SPOLI SubName: Full=UDP-glycosyltransferase 46A6 {ECO:0000313|EMBL:AHY99690.1}	Spodoptera littoralis	protein_coding
c12520_g1_i1_6878	527		NA	NA	unknown
c12520_g2_i1_6879	399		NA	NA	unknown
c12521_g1_i1_6881	656		NA	NA	unknown
c12524_g2_i1_6884	284		NA	NA	unknown
c12525_g1_i1_6885	1157		NA	NA	unknown
c12526_g1_i1_6887	447		NA	NA	unknown
c12531_g1_i1_6890	346		NA	NA	unknown
c12537_g1_i1_6893	1262		NA	NA	non_coding
c12538_g1_i1_6894	231		NA	NA	unknown
c1254_g1_i1_6896	427		NA	NA	unknown
c12544_g1_i1_6900	475		NA	NA	unknown
c1255_g1_i1_6906	303		NA	NA	unknown
c12551_g1_i1_6910	877		NA	NA	non_coding
c12552_g1_i1_6911	473		NA	NA	unknown
c12555_g1_i1_6914	547		NA	NA	unknown
c12556_g1_i1_6915	449		NA	NA	unknown
c12557_g1_i1_6916	476		NA	NA	unknown
c12557_g2_i1_6917	584		NA	NA	unknown
c12559_g1_i1_6918	524		NA	NA	unknown
c12563_g1_i2_6921	864		NA	NA	unknown
c12564_g1_i1_6923	1031		NA	NA	unknown
c12565_g1_i1_6924	353		NA	NA	unknown
c1257_g1_i1_6929	547		NA	NA	unknown
c12572_g1_i1_6933	632		NA	NA	unknown
c12574_g1_i1_6935	570		tr|D2K8M6|D2K8M6_9NEOP SubName: Full=Hormone receptor 3 {ECO:0000313|EMBL:ACZ71479.1}	Xestia cnigrum.	protein_coding
c12574_g1_i1_6936	368		NA	NA	unknown
c12574_g2_i1_6937	602		tr|B5TRQ7|B5TRQ7_HELAM SubName: Full=Molt-regulating transcription factor HaHR3 {ECO:0000313|EMBL:ACH86113.1}	Helicoverpa armigera	protein_coding
c12576_g1_i1_6938	233		NA	NA	unknown
c12578_g1_i1_6941	306		NA	NA	unknown
c12579_g1_i1_6942	244		NA	NA	unknown
c1258_g1_i1_6944	671		NA	NA	unknown
c1258_g2_i1_6945	503		NA	NA	unknown
c12580_g1_i1_6946	276	KGM_06825	tr|G6DI63|G6DI63_DANPL SubName: Full=Uncharacterized protein {ECO:0000313|EMBL:EHJ66820.1}	Danaus plexippus	protein_coding
c12581_g1_i2_6947	367		NA	NA	unknown
c12587_g1_i1_6951	1565		NA	NA	unknown
c12587_g1_i1_6954	1163	KGM_08833	tr|G6DIS0|G6DIS0_DANPL SubName: Full=Uncharacterized protein {ECO:0000313|EMBL:EHJ66658.1}	Danaus plexippus	protein_coding
c12588_g1_i1_6955	331		NA	NA	unknown
c12589_g1_i1_6956	437		NA	NA	unknown
c12592_g1_i1_6961	653		NA	NA	unknown
c12594_g1_i1_6963	308		NA	NA	unknown
c12595_g1_i1_6964	548	PNLGPKLLSL STQSTNRLKE	tr|H9JRQ0|H9JRQ0_BOMMO SubName: Full=Uncharacterized protein {ECO:0000313|EnsemblMetazoa:BGIBMGA012210-TA}	Bombyx mori	protein_coding
c12597_g1_i1_6965	449		NA	NA	unknown
c12598_g1_i1_6966	1930		tr|H9JIH9|H9JIH9_BOMMO SubName: Full=Uncharacterized protein {ECO:0000313|EnsemblMetazoa:BGIBMGA009329-TA}	Bombyx mori	protein_coding
c12599_g1_i1_6968	356	KGM_21486	tr|G6CP10|G6CP10_DANPL SubName: Full=Putative dynein heavy chain {ECO:0000313|EMBL:EHJ77068.1}	Danaus plexippus	protein_coding
c12601_g1_i1_6971	381		NA	NA	unknown
c12602_g1_i2_6972	646	KGM_07593	tr|G6CSH8|G6CSH8_DANPL SubName: Full=Putative Helicase {ECO:0000313|EMBL:EHJ75823.1}	Danaus plexippus	protein_coding
c12603_g2_i1_6975	499		NA	NA	unknown
c12608_g1_i1_6979	453		NA	NA	unknown
c1261_g1_i1_6981	365		NA	NA	unknown
c12613_g1_i1_6983	315		NA	NA	unknown
c12620_g1_i1_6991	696	KGM_22571	tr|G6CQE5|G6CQE5_DANPL SubName: Full=Putative Ves G 1 allergen {ECO:0000313|EMBL:EHJ76543.1}	Danaus plexippus	protein_coding
c12621_g1_i1_6992	661		NA	NA	unknown
c12628_g1_i1_6996	543		NA	NA	unknown
c1263_g1_i1_6997	290		NA	NA	unknown
c1263_g1_i1_6998	382		NA	NA	unknown
c12630_g1_i1_6999	373		NA	NA	unknown
c12630_g2_i1_7000	425		NA	NA	unknown
c12630_g2_i1_7001	391		NA	NA	unknown
c12633_g1_i1_7003	467		NA	NA	unknown
c12634_g1_i1_7004	388		NA	NA	unknown
c12635_g1_i1_7006	386		NA	NA	unknown
c12636_g1_i1_7008	217		NA	NA	unknown
c12636_g1_i1_7009	209		NA	NA	unknown
c12637_g1_i1_7010	863		NA	NA	unknown
c1264_g1_i1_7013	381		NA	NA	unknown
c12651_g1_i1_7022	432		NA	NA	unknown
c12651_g1_i1_7023	2627	KGM_15159	tr|G6DLT2|G6DLT2_DANPL SubName: Full=PM-Scl autoantigen-like protein {ECO:0000313|EMBL:EHJ65543.1}	Danaus plexippus	protein_coding
c12653_g1_i1_7025	322		NA	NA	unknown
c12655_g1_i1_7027	328		NA	NA	unknown
c12656_g1_i1_7028	556		NA	NA	unknown
c12662_g1_i1_7035	676		NA	NA	unknown
c12664_g1_i1_7038	204		NA	NA	unknown
c12666_g1_i1_7040	560		NA	NA	unknown
c12667_g1_i1_7042	544		NA	NA	unknown
c12667_g2_i1_7043	580		NA	NA	unknown
c12668_g1_i1_7045	439		NA	NA	unknown
c12670_g1_i1_7048	834		NA	NA	unknown
c12678_g1_i1_7053	492		NA	NA	unknown
c12679_g1_i1_7055	389		NA	NA	unknown
c1268_g1_i1_7056	325		NA	NA	unknown
c12682_g1_i1_7061	440		NA	NA	unknown
c12689_g1_i1_7073	280		NA	NA	unknown
c1269_g1_i1_7075	386		NA	NA	unknown
c12691_g1_i1_7079	533		NA	NA	unknown
c12692_g1_i1_7080	352		NA	NA	unknown
c12694_g1_i1_7082	988		NA	NA	unknown
c12694_g2_i1_7084	386		NA	NA	unknown
c12697_g1_i1_7086	1344	LISNVSENVE GPFDGLYDIV FNATVSKSTV DGAEVRCELF FKNDNISHPA YVDIETYNSS	tr|B2DBH5|B2DBH5_PAPXU SubName: Full=Putative uncharacterized protein {ECO:0000313|EMBL:BAG30734.1}	Papilio xuthus	protein_coding
c12699_g2_i1_7090	411		NA	NA	unknown
c12701_g2_i1_7093	474		NA	NA	unknown
c12704_g1_i1_7095	352		NA	NA	unknown
c12706_g1_i1_7097	362	RKMSKDDFPI KSLVMDSQLS KASNSKGAAA VWSSMKDQTV PLFKRPLLPW	tr|H9JVR6|H9JVR6_BOMMO SubName: Full=Uncharacterized protein {ECO:0000313|EnsemblMetazoa:BGIBMGA013629-TA}	Bombyx mori	protein_coding
c12706_g1_i1_7098	345		NA	NA	unknown
c12706_g1_i2_7099	357		NA	NA	unknown
c12707_g1_i1_7100	480		NA	NA	unknown
c12707_g1_i1_7101	663		NA	NA	non_coding
c12708_g1_i1_7102	479		NA	NA	unknown
c12713_g1_i1_7106	263		NA	NA	unknown
c12718_g1_i1_7109	245		NA	NA	unknown
c12719_g1_i1_7110	495		NA	NA	non_coding
c12719_g2_i1_7111	1116		NA	NA	unknown
c12721_g1_i1_7113	1308		NA	NA	unknown
c12721_g1_i1_7114	466		NA	NA	unknown
c12723_g1_i1_7118	504		NA	NA	unknown
c12725_g1_i1_7120	419		NA	NA	unknown
c12730_g1_i1_7124	367		NA	NA	unknown
c12733_g1_i1_7125	402		NA	NA	unknown
c12737_g1_i2_7129	608		NA	NA	unknown
c1274_g1_i1_7134	314		NA	NA	unknown
c1274_g2_i1_7135	419		NA	NA	unknown
c12741_g1_i1_7137	351		NA	NA	unknown
c12748_g1_i1_7140	347		NA	NA	unknown
c1275_g2_i1_7144	289		NA	NA	unknown
c12751_g1_i1_7145	314		NA	NA	unknown
c12752_g1_i1_7146	279		NA	NA	unknown
c12753_g1_i1_7147	533	KGM_05399	tr|G6DAC2|G6DAC2_DANPL SubName: Full=Uncharacterized protein {ECO:0000313|EMBL:EHJ69558.1}	Danaus plexippus	protein_coding
c12754_g1_i1_7149	231		NA	NA	unknown
c12754_g2_i1_7150	294		NA	NA	unknown
c12758_g1_i1_7151	751		NA	NA	unknown
c12758_g1_i1_7152	414		NA	NA	unknown
c1276_g1_i2_7153	273		NA	NA	unknown
c12760_g1_i1_7154	369		NA	NA	unknown
c12764_g1_i1_7158	273		NA	NA	unknown
c12766_g1_i1_7164	524		NA	NA	unknown
c12768_g1_i1_7165	668	KGM_21072	tr|G6CUI3|G6CUI3_DANPL SubName: Full=Uncharacterized protein {ECO:0000313|EMBL:EHJ75088.1}	Danaus plexippus	protein_coding
c1277_g1_i1_7168	463		NA	NA	unknown
c12771_g1_i1_7172	433		NA	NA	unknown
c12771_g2_i1_7173	480		NA	NA	unknown
c12775_g1_i1_7176	431		NA	NA	unknown
c12776_g1_i1_7179	557		NA	NA	unknown
c12779_g1_i1_7184	510		NA	NA	unknown
c12782_g1_i1_7190	482		NA	NA	unknown
c12782_g2_i1_7191	671		NA	NA	unknown
[truncated: 94,615 more rows]
