# Supplementary material for: Transcriptome Analysis of the SL221 Cells at the Early Stage during Spodoptera litura Nucleopolyhedrovirus Infection
Source: PLoS One. 2016 Feb 3;11(2):e0147873. doi: 10.1371/journal.pone.0147873 (PMC4739724; doi:10.1371/journal.pone.0147873)
Supplement: S2 Table — (XLS) [file pone.0147873.s004.xls]

PATHWAY_ID	PATHWAY_DES	Mapped_KO	ALL pathway KO	Unigene_NUM	KO_LIST	Unigene_LIST
ko01100	Metabolic pathways	597	2067	1355	K00002,K00008,K00010,K00011,K00012,K00016,K00020,K00021,K00022,K00025,K00026,K00029,K00030,K00031,K00033,K00036,K00049,K00058,K00072,K00079,K00088,K00106,K00108,K00115,K00121,K00128,K00134,K00139,K00140,K00161,K00162,K00164,K00166,K00167,K00207,K00228,K00231,K00232,K00234,K00236,K00237,K00248,K00249,K00252,K00253,K00254,K00261,K00264,K00273,K00274,K00275,K00281,K00286,K00287,K00288,K00294,K00297,…	Contig7653_183812,c43116_g2_i3_51127,c40333_g1_i1_46354,c48468_g15_i3_65479,c38421_g3_i3_42493,c21151_g1_i1_16399,Contig27325_170493,c50836_g2_i2_76011,c44643_g1_i3_53973,c37926_g2_i2_41117,c36941_g6_i3_38706,Contig30996_174571,c48260_g1_i1_64560,Contig509_180964,Contig14158_155863,Contig8000_184199,Contig10503_151803,c47191_g2_i1_60567,c37946_g3_i3_41176,c45701_g1_i1_56307,c41870_g1_i1_48958,c59…
ko01110	Biosynthesis of secondary metabolites	170	720	399	K00002,K00010,K00012,K00016,K00021,K00022,K00025,K00026,K00030,K00031,K00033,K00036,K00088,K00106,K00115,K00121,K00128,K00134,K00161,K00162,K00164,K00166,K00167,K00228,K00231,K00234,K00236,K00237,K00248,K00249,K00264,K00274,K00286,K00318,K00326,K00382,K00547,K00591,K00600,K00602,K00611,K00615,K00616,K00621,K00626,K00627,K00658,K00688,K00700,K00764,K00787,K00789,K00791,K00804,K00815,K00819,K00820,…	Contig30996_174571,c48260_g1_i1_64560,Contig14158_155863,c47191_g2_i1_60567,c45701_g1_i1_56307,Contig7582_183733,c36082_g1_i2_37010,c29336_g1_i1_26732,c48899_g1_i3_67637,c51432_g2_i2_78947,Contig16198_158129,c50772_g2_i2_75711,Contig26883_170001,c36606_g1_i1_38034,c47704_g2_i6_62369,c49578_g1_i3_70722,c44986_g1_i1_54703,c44652_g1_i1_53990,Contig7521_183666,c51810_g3_i5_80700,c45071_g1_i1_54888,c4…
ko03010	Ribosome	119	142	196	K02863,K02864,K02865,K02866,K02867,K02868,K02870,K02871,K02872,K02873,K02874,K02875,K02876,K02877,K02878,K02879,K02880,K02881,K02882,K02883,K02884,K02885,K02886,K02887,K02888,K02889,K02890,K02891,K02892,K02893,K02894,K02895,K02896,K02898,K02899,K02900,K02901,K02902,K02903,K02905,K02906,K02907,K02908,K02910,K02911,K02912,K02913,K02914,K02915,K02916,K02917,K02918,K02919,K02920,K02921,K02922,K02923,…	c32414_g1_i1_31189,c33301_g1_i1_32572,c8121_g1_i1_127715,c70087_g1_i1_110356,c42770_g2_i1_50474,c50938_g2_i2_76561,Contig26127_169162,c19746_g1_i1_14967,c29591_g1_i1_27107,c33174_g1_i1_32388,Contig18149_160297,c42600_g1_i1_50169,c7905_g1_i1_124887,c74111_g1_i1_116983,c5316_g1_i1_83045,Contig15215_157038,c40224_g1_i1_46173,c19598_g1_i2_14819,c39005_g1_i1_44355,Contig8298_184528,c20075_g1_i1_15295,…
ko03013	RNA transport	114	134	446	K00784,K00974,K01164,K02516,K03113,K03231,K03236,K03237,K03238,K03239,K03240,K03241,K03242,K03243,K03245,K03246,K03247,K03248,K03249,K03250,K03251,K03252,K03253,K03254,K03257,K03258,K03259,K03260,K03262,K03537,K03538,K03539,K03540,K03680,K03754,K05019,K05749,K07562,K07936,K09291,K10577,K12160,K12172,K12812,K12875,K12876,K12877,K12878,K12879,K12880,K12881,K12882,K12883,K13025,K13114,K13126,K13129,…	c38047_g1_i1_41423,Contig7653_183812,c35733_g1_i2_36411,c44304_g1_i1_53255,c47983_g1_i1_63400,c51871_g2_i2_80882,c59688_g1_i1_93443,Contig34546_178516,c41176_g1_i1_47777,Contig7678_183839,c46425_g2_i2_58187,c28664_g1_i1_25792,c11871_g1_i1_6159,c76376_g1_i1_120565,c43207_g1_i1_51264,c48648_g1_i2_66336,Contig26883_170001,c38191_g3_i1_41841,c49426_g1_i2_70172,c43855_g1_i2_52421,c43216_g1_i1_51282,c4…
ko03040	Spliceosome	103	115	223	K03283,K06063,K09564,K09567,K10599,K11086,K11087,K11088,K11092,K11093,K11095,K11096,K11097,K11098,K11099,K11984,K12621,K12622,K12623,K12624,K12625,K12626,K12627,K12662,K12733,K12741,K12811,K12812,K12813,K12815,K12816,K12817,K12818,K12819,K12820,K12821,K12822,K12823,K12824,K12825,K12826,K12827,K12828,K12829,K12830,K12831,K12832,K12833,K12834,K12835,K12836,K12837,K12838,K12839,K12840,K12841,K12842,…	c46058_g1_i7_57145,c51196_g3_i1_77808,c42634_g1_i1_50229,Contig883_185119,c44428_g1_i1_53517,c43855_g1_i2_52421,c47617_g2_i1_62062,c45306_g1_i2_55428,Contig26049_169075,c50171_g7_i1_73092,c46058_g1_i4_57144,c44085_g2_i2_52846,c44182_g2_i3_53027,c29842_g1_i1_27468,c68444_g1_i1_107732,c51264_g1_i4_78133,Contig28533_171835,c51264_g1_i2_78131,c47316_g3_i6_60990,c96096_g1_i1_146966,Contig15669_157541,…
ko04141	Protein processing in endoplasmic reticulum	102	137	556	K01228,K01230,K01456,K03094,K03237,K03283,K03347,K03868,K04079,K04374,K04426,K04431,K04440,K04523,K04554,K04555,K04571,K05546,K06689,K07151,K07342,K07765,K07953,K08054,K08056,K08057,K08288,K08653,K08852,K08860,K09027,K09054,K09481,K09485,K09486,K09487,K09490,K09502,K09503,K09517,K09518,K09521,K09523,K09525,K09530,K09540,K09542,K09556,K09561,K09562,K09580,K09584,K09586,K10080,K10082,K10085,K10086,…	c49579_g1_i1_70734,Contig2024_162621,c50836_g2_i2_76011,c49172_g3_i4_69188,Contig31511_175145,Contig1202_153488,c39665_g1_i5_45329,c59688_g1_i1_93443,c45625_g1_i1_56132,Contig6853_182923,c41176_g1_i1_47777,Contig15723_157602,c46536_g1_i1_58528,c46981_g1_i5_59802,c28674_g1_i1_25802,c11871_g1_i1_6159,c38285_g1_i1_42128,c42966_g1_i1_50849,c39620_g1_i1_45271,Contig20590_163010,c49316_g1_i1_69774,Cont…
ko00230	Purine metabolism	95	237	225	K00088,K00106,K00364,K00602,K00759,K00764,K00856,K00873,K00939,K00940,K00942,K00944,K00948,K00962,K01081,K01466,K01477,K01487,K01488,K01490,K01511,K01514,K01518,K01519,K01587,K01756,K01768,K01835,K01939,K01951,K01952,K02320,K02321,K02324,K02325,K02326,K02327,K02328,K02684,K02685,K02999,K03000,K03002,K03004,K03005,K03006,K03007,K03008,K03009,K03010,K03011,K03012,K03013,K03014,K03015,K03016,K03017,…	Contig7653_183812,c21151_g1_i1_16399,c44643_g1_i3_53973,Contig14158_155863,c41870_g1_i1_48958,Contig26030_169055,c29336_g1_i1_26732,c50186_g3_i2_73140,c51452_g3_i2_79053,c50772_g2_i2_75711,Contig16025_157938,c38191_g3_i1_41841,c46921_g1_i3_59592,c49998_g3_i1_72365,c44986_g1_i1_54703,c51810_g3_i5_80700,c48642_g2_i2_66314,c14830_g1_i2_9557,c43082_g1_i1_51060,c35687_g1_i1_36343,c60483_g1_i1_94772,c4…
ko01120	Microbial metabolism in diverse environments	91	720	209	K00002,K00010,K00016,K00022,K00025,K00026,K00029,K00030,K00031,K00033,K00036,K00058,K00106,K00121,K00128,K00134,K00139,K00161,K00162,K00164,K00234,K00236,K00237,K00264,K00275,K00297,K00382,K00387,K00451,K00485,K00600,K00615,K00616,K00626,K00627,K00658,K00814,K00831,K00844,K00850,K00863,K00873,K00927,K00948,K01007,K01053,K01057,K01070,K01077,K01079,K01082,K01101,K01466,K01477,K01512,K01555,K01596,…	c44643_g1_i3_53973,Contig30996_174571,Contig509_180964,c47191_g2_i1_60567,c45701_g1_i1_56307,c41176_g1_i1_47777,c47289_g1_i2_60920,c46755_g2_i3_59119,c51432_g2_i2_78947,Contig26883_170001,c36606_g1_i1_38034,c49578_g1_i3_70722,c37475_g3_i3_39963,c40965_g1_i2_47410,Contig7521_183666,c51364_g1_i3_78628,c49759_g1_i1_71426,c34024_g1_i1_33631,c60483_g1_i1_94772,c49598_g1_i3_70809,c47556_g1_i3_61839,c43…
ko00190	Oxidative phosphorylation	90	206	134	K00234,K00236,K00237,K00411,K00412,K00413,K00415,K00416,K00417,K00418,K02126,K02127,K02128,K02129,K02130,K02131,K02132,K02133,K02134,K02135,K02136,K02137,K02138,K02140,K02144,K02145,K02146,K02147,K02148,K02149,K02150,K02151,K02152,K02153,K02154,K02155,K02256,K02257,K02258,K02259,K02260,K02262,K02263,K02264,K02265,K02266,K02267,K02268,K02270,K02272,K03661,K03662,K03879,K03881,K03883,K03934,K03935,…	c59688_g1_i1_93443,c11871_g1_i1_6159,Contig26883_170001,c42405_g2_i1_49853,c43216_g1_i1_51282,c23021_g1_i1_18674,c50746_g1_i1_75622,c28762_g1_i1_25914,c28979_g2_i1_26218,c45429_g1_i1_55680,Contig6307_182317,c43936_g1_i1_52569,c45150_g1_i3_55064,c6033_g1_i1_94517,c46728_g1_i1_59042,c14_g1_i1_8547,c53133_g1_i1_82995,c89106_g1_i1_137864,c30741_g1_i1_28739,c40626_g1_i1_46847,c48800_g2_i6_67085,c38564…
ko05169	Epstein-Barr virus infection	88	144	301	K00922,K01116,K02087,K02206,K02649,K03006,K03007,K03008,K03009,K03010,K03011,K03012,K03013,K03014,K03015,K03016,K03017,K03018,K03019,K03020,K03021,K03022,K03023,K03024,K03025,K03026,K03027,K03028,K03029,K03030,K03031,K03032,K03033,K03035,K03036,K03037,K03038,K03039,K03061,K03062,K03063,K03064,K03065,K03066,K03083,K03097,K03115,K03120,K03124,K03136,K03137,K03175,K03283,K03875,K04345,K04377,K04403,…	c38047_g1_i1_41423,Contig7653_183812,c35733_g1_i2_36411,c21151_g1_i1_16399,Contig1202_153488,c59688_g1_i1_93443,Contig34546_178516,c41176_g1_i1_47777,Contig15723_157602,c11871_g1_i1_6159,c82270_g1_i1_129106,Contig4716_180549,Contig26883_170001,c51351_g2_i2_78564,c38191_g3_i1_41841,Contig1896_161197,c43216_g1_i1_51282,c50839_g2_i2_76038,c49998_g3_i1_72365,Contig29210_172588,c36285_g2_i1_37400,c371…
ko05166	HTLV-I infection	83	199	204	K00787,K00922,K02085,K02089,K02105,K02180,K02324,K02325,K02326,K02327,K02328,K02353,K02354,K02375,K02432,K02537,K02649,K02678,K03083,K03120,K03348,K03349,K03350,K03351,K03352,K03353,K03355,K03357,K03358,K03363,K03504,K03506,K04345,K04348,K04374,K04377,K04378,K04430,K04450,K04456,K04467,K04498,K04500,K04501,K04674,K04725,K04728,K04802,K05770,K05863,K06062,K06268,K06271,K06620,K06640,K06641,K07209,…	c38047_g1_i1_41423,c35733_g1_i2_36411,Contig1202_153488,c48470_g3_i1_65501,c45625_g1_i1_56132,Contig34546_178516,c44788_g1_i1_54273,c39620_g1_i1_45271,c43890_g2_i1_52493,c51120_g1_i6_77425,c37667_g1_i2_40419,c50403_g4_i1_74095,c38576_g1_i3_42972,Contig1896_161197,c50069_g3_i3_72663,Contig29210_172588,c42655_g1_i1_50262,Contig27040_170177,c47895_g6_i7_63072,c50218_g4_i3_73284,c25832_g2_i1_22104,c4…
ko04144	Endocytosis	80	138	192	K00889,K00910,K01115,K01528,K03175,K03283,K04237,K04393,K04439,K04500,K04513,K04646,K04674,K04677,K04678,K04705,K04707,K05093,K05096,K05633,K05704,K06069,K06093,K07889,K07897,K07904,K07937,K07941,K08291,K10591,K11247,K11824,K11826,K11827,K11839,K11866,K11981,K12182,K12183,K12184,K12185,K12186,K12188,K12189,K12190,K12191,K12192,K12193,K12194,K12195,K12196,K12197,K12198,K12199,K12200,K12470,K12471,…	c43116_g2_i3_51127,c13468_g1_i1_7924,Contig15723_157602,c38670_g1_i11_43248,c48148_g2_i3_64088,Contig7305_183426,c27664_g1_i1_24490,c49285_g2_i6_69669,c47895_g6_i7_63072,c36330_g1_i1_37481,c49795_g1_i7_71549,c49293_g4_i1_69702,c45416_g2_i2_55655,c49643_g1_i1_70996,c47643_g1_i4_62156,Contig16644_158625,c50003_g3_i5_72388,c87664_g1_i1_136095,c38930_g4_i2_44117,c39185_g1_i1_44615,c31556_g1_i1_29891,…
ko04120	Ubiquitin mediated proteolysis	80	119	186	K02207,K03094,K03175,K03178,K03347,K03348,K03349,K03350,K03351,K03352,K03353,K03355,K03357,K03358,K03362,K03363,K03364,K03868,K03869,K03871,K03872,K03873,K03875,K04506,K04552,K04554,K04555,K04649,K04678,K04706,K04707,K04725,K05633,K06688,K06689,K07868,K09561,K10143,K10144,K10260,K10456,K10571,K10573,K10575,K10576,K10577,K10578,K10579,K10580,K10581,K10582,K10583,K10586,K10587,K10588,K10589,K10590,…	Contig7534_183680,c47140_g1_i2_60371,Contig2236_164976,c49172_g3_i4_69188,c32364_g1_i1_31108,Contig15723_157602,c44788_g1_i1_54273,c80252_g1_i1_126551,c44770_g1_i2_54248,Contig4716_180549,c46689_g1_i1_58921,c47588_g1_i4_61950,c36285_g2_i1_37400,c51437_g1_i2_78964,c47627_g5_i1_62102,c41684_g3_i2_48651,c49795_g1_i7_71549,c49571_g1_i1_70703,Contig8513_184768,c48324_g4_i2_64871,c37249_g1_i1_39414,c45…
ko04932	Non-alcoholic fatty liver disease (NAFLD)	79	124	127	K00234,K00236,K00237,K00411,K00412,K00413,K00415,K00416,K00417,K00418,K00922,K02187,K02256,K02262,K02263,K02264,K02265,K02266,K02267,K02268,K02270,K02272,K02649,K03083,K03237,K03934,K03935,K03936,K03937,K03938,K03939,K03940,K03941,K03942,K03943,K03946,K03948,K03949,K03950,K03951,K03952,K03953,K03954,K03955,K03956,K03957,K03958,K03959,K03960,K03961,K03962,K03963,K03964,K03965,K03966,K03968,K04374,…	c45989_g1_i5_56979,c59688_g1_i1_93443,c41176_g1_i1_47777,c11871_g1_i1_6159,c36888_g1_i1_38609,Contig26883_170001,Contig1896_161197,c43216_g1_i1_51282,c42655_g1_i1_50262,Contig7437_183572,Contig29287_172672,Contig16107_158029,c38738_g11_i5_43447,c28979_g2_i1_26218,c43936_g1_i1_52569,c45150_g1_i3_55064,c6033_g1_i1_94517,Contig28870_172209,c14_g1_i1_8547,c53133_g1_i1_82995,Contig7436_183571,c49085_g…
ko05203	Viral carcinogenesis	72	132	163	K00873,K00922,K02087,K02089,K02146,K02187,K02206,K02649,K03062,K03120,K03122,K03123,K03124,K03136,K03137,K03141,K03142,K03143,K03144,K03363,K03875,K04345,K04364,K04371,K04374,K04378,K04392,K04393,K04398,K04443,K04450,K04498,K04513,K04681,K05699,K05704,K05760,K05768,K06053,K06062,K06063,K06067,K06626,K06627,K06630,K06638,K07827,K09048,K09504,K10151,K10587,K10610,K10691,K11224,K11252,K11254,K11404,…	c35733_g1_i2_36411,Contig1202_153488,c46536_g1_i1_58528,Contig28595_171903,c43890_g2_i1_52493,c44770_g1_i2_54248,c51120_g1_i6_77425,c36888_g1_i1_38609,c37667_g1_i2_40419,c38576_g1_i3_42972,c42655_g1_i1_50262,c37160_g1_i1_39220,Contig29287_172672,c51296_g1_i13_78307,c44182_g2_i3_53027,c49825_g5_i2_71695,c44185_g1_i4_53035,Contig7983_184178,c50513_g1_i3_74612,c49841_g1_i1_71777,c48558_g2_i3_65926,c…
ko04110	Cell cycle	70	103	138	K02087,K02089,K02178,K02180,K02202,K02206,K02209,K02210,K02212,K02213,K02214,K02365,K02537,K02540,K02541,K02542,K02603,K02604,K02605,K02606,K02607,K02608,K03083,K03094,K03347,K03348,K03349,K03350,K03351,K03352,K03353,K03355,K03357,K03358,K03363,K03364,K03868,K03875,K04377,K04402,K04498,K04500,K04501,K04681,K04682,K04728,K04802,K05868,K06067,K06619,K06620,K06626,K06627,K06628,K06630,K06631,K06632,…	c49172_g3_i4_69188,c46536_g1_i1_58528,c44788_g1_i1_54273,c43890_g2_i1_52493,c33680_g2_i2_33114,c50069_g3_i3_72663,Contig34328_178274,Contig27040_170177,c47895_g6_i7_63072,c50218_g4_i3_73284,c49477_g1_i1_70355,c50003_g3_i5_72388,c37249_g1_i1_39414,c45731_g1_i3_56376,Contig7983_184178,c48379_g1_i1_65085,c46575_g3_i2_58608,c46103_g1_i1_57271,c56052_g1_i1_87771,c22873_g1_i2_18477,c36934_g1_i1_38692,C…
ko04151	PI3K-Akt signaling pathway	68	226	160	K00693,K00922,K01084,K01110,K01596,K02089,K02206,K02649,K02991,K03083,K03099,K03258,K03259,K03456,K03900,K04079,K04354,K04364,K04368,K04371,K04374,K04377,K04382,K04392,K04447,K04450,K04456,K04467,K04527,K04536,K04539,K04547,K04659,K04688,K05093,K05096,K05635,K05636,K05637,K05719,K05725,K06071,K06236,K06237,K06240,K06276,K06626,K06630,K07198,K07203,K07204,K07207,K07208,K07209,K07298,K07827,K08266,…	Contig30996_174571,c45989_g1_i5_56979,c50315_g1_i1_73698,c38670_g1_i11_43248,c46536_g1_i1_58528,Contig20138_162508,c43890_g2_i1_52493,c34722_g1_i1_34779,Contig26092_169123,Contig26127_169162,c36888_g1_i1_38609,c19746_g1_i1_14967,c45372_g1_i2_55564,c49461_g2_i1_70293,Contig1896_161197,Contig29210_172588,c42655_g1_i1_50262,Contig7437_183572,c24205_g1_i1_20154,Contig29287_172672,c2111_g1_i1_16352,c4…
ko00240	Pyrimidine metabolism	68	150	156	K00207,K00254,K00384,K00560,K00757,K00761,K00876,K00940,K00943,K00962,K01081,K01431,K01464,K01489,K01493,K01511,K01518,K01519,K01520,K01937,K02320,K02321,K02324,K02325,K02326,K02327,K02328,K02684,K02685,K02999,K03000,K03002,K03004,K03005,K03006,K03007,K03008,K03009,K03010,K03011,K03012,K03013,K03014,K03015,K03016,K03017,K03018,K03019,K03020,K03021,K03022,K03023,K03024,K03025,K03026,K03027,K03504,…	Contig7653_183812,c21151_g1_i1_16399,c29336_g1_i1_26732,c37757_g3_i2_40672,Contig16025_157938,c38191_g3_i1_41841,Contig28419_171708,c49998_g3_i1_72365,c51810_g3_i5_80700,Contig16529_158497,c43082_g1_i1_51060,c38162_g1_i5_41757,c43780_g1_i1_52283,c47628_g3_i1_62104,c47332_g6_i16_61059,c38541_g3_i4_42873,c45205_g2_i1_55188,c47714_g3_i3_62400,c89057_g1_i1_137810,c45452_g3_i1_55731,c46268_g2_i2_57709…
ko04010	MAPK signaling pathway	67	181	146	K02187,K02308,K02677,K03099,K03175,K03283,K04345,K04346,K04348,K04349,K04352,K04353,K04364,K04368,K04370,K04371,K04372,K04373,K04374,K04377,K04378,K04380,K04392,K04393,K04402,K04403,K04404,K04405,K04406,K04409,K04412,K04422,K04426,K04427,K04428,K04429,K04430,K04431,K04432,K04437,K04438,K04439,K04440,K04441,K04443,K04445,K04450,K04453,K04456,K04459,K04460,K04461,K04467,K04468,K04674,K05093,K05315,…	Contig31511_175145,Contig1202_153488,Contig15723_157602,Contig4364_180158,c36888_g1_i1_38609,Contig1896_161197,c50839_g2_i2_76038,Contig29210_172588,Contig28047_171295,c42655_g1_i1_50262,c41320_g1_i1_48013,c38165_g2_i9_41771,c56828_g1_i1_89018,c38729_g1_i6_43426,c51039_g1_i4_77025,c39185_g1_i1_44615,c48244_g1_i3_64474,Contig28554_171858,c38200_g2_i2_41874,c42126_g1_i1_49387,c46460_g1_i2_58292,c49…
ko03008	Ribosome biogenesis in eukaryotes	64	82	117	K01164,K03097,K03115,K03264,K03537,K03538,K03539,K03685,K06943,K07178,K07179,K07562,K07936,K11108,K11128,K11129,K11130,K11131,K11883,K12618,K12619,K12845,K13288,K14284,K14285,K14290,K14521,K14525,K14527,K14530,K14536,K14537,K14538,K14539,K14544,K14545,K14546,K14548,K14549,K14550,K14552,K14553,K14554,K14555,K14556,K14557,K14558,K14559,K14560,K14561,K14563,K14564,K14565,K14566,K14567,K14568,K14569,…	c38047_g1_i1_41423,c78503_g1_i1_123949,c50877_g1_i3_76253,Contig34546_178516,c48584_g1_i1_66045,c28664_g1_i1_25792,Contig2308_165776,c47858_g1_i1_62930,c46297_g1_i1_57776,Contig17125_159160,c46283_g2_i1_57740,c45445_g1_i1_55713,c48654_g1_i1_66373,c88155_g1_i1_136674,c37846_g1_i1_40890,c48332_g1_i2_64909,c103828_g1_i1_3614,c88497_g1_i1_137127,c48826_g3_i1_67241,Contig20236_162617,c46924_g1_i1_5960…
ko01200	Carbon metabolism	63	320	138	K00025,K00026,K00029,K00030,K00031,K00033,K00036,K00058,K00121,K00134,K00140,K00161,K00162,K00164,K00234,K00236,K00237,K00248,K00249,K00281,K00297,K00382,K00600,K00605,K00615,K00616,K00626,K00627,K00658,K00814,K00831,K00844,K00850,K00863,K00873,K00927,K00948,K01007,K01053,K01057,K01070,K01079,K01623,K01647,K01679,K01681,K01689,K01754,K01783,K01803,K01807,K01810,K01834,K01899,K01900,K01958,K03841,…	c48260_g1_i1_64560,Contig509_180964,c47191_g2_i1_60567,c45701_g1_i1_56307,c36082_g1_i2_37010,c47469_g1_i2_61518,Contig26883_170001,c36606_g1_i1_38034,c49578_g1_i3_70722,c37475_g3_i3_39963,Contig7521_183666,c49759_g1_i1_71426,c34024_g1_i1_33631,c60483_g1_i1_94772,c47556_g1_i3_61839,c43774_g1_i1_52263,c38929_g3_i2_44111,c43870_g1_i2_52456,c46312_g2_i2_57831,c49837_g2_i3_71759,c2231_g1_i1_17786,c493…
ko05205	Proteoglycans in cancer	59	159	134	K00922,K01116,K01365,K02105,K02187,K02354,K02375,K02432,K02649,K02677,K02991,K03099,K03258,K03685,K04345,K04364,K04368,K04371,K04377,K04392,K04393,K04409,K04437,K04441,K04456,K04513,K04514,K04515,K04688,K04707,K04958,K05692,K05704,K05719,K05725,K05760,K06106,K06225,K06226,K06269,K06270,K06276,K06497,K07203,K07293,K07827,K07830,K07831,K07964,K08268,K09108,K09593,K10380,K12823,K12959,K16336,K16848,…	Contig2024_162621,Contig1202_153488,c39620_g1_i1_45271,Contig26127_169162,c36888_g1_i1_38609,c19746_g1_i1_14967,c49795_g1_i7_71549,Contig29287_172672,c45784_g2_i1_56506,c25494_g1_i1_21686,c38729_g1_i6_43426,c37846_g1_i1_40890,c45264_g1_i2_55332,Contig2023_162610,c49841_g1_i1_71777,Contig2112_163599,c43385_g1_i1_51573,Contig28554_171858,c12587_g1_i1_6954,c48196_g3_i3_64278,c49085_g4_i4_68670,c4959…
ko05168	Herpes simplex infection	56	121	144	K02087,K02187,K02206,K02207,K02223,K02296,K02308,K02633,K03006,K03094,K03097,K03115,K03120,K03127,K03129,K03130,K03131,K03133,K03134,K03175,K03237,K03347,K03875,K04398,K04403,K04404,K04427,K04440,K04447,K04467,K04498,K04729,K05410,K06269,K07209,K07293,K08738,K08860,K11674,K11838,K12881,K12886,K12890,K12891,K12893,K12896,K14284,K14650,K14840,K14966,K15129,K15409,K15410,K15414,K16194,K16196,	c35733_g1_i2_36411,c49172_g3_i4_69188,c41176_g1_i1_47777,Contig15723_157602,c51351_g2_i2_78564,c38644_g1_i2_43165,c50738_g1_i11_75588,Contig7257_183372,c38191_g3_i1_41841,Contig1896_161197,c50839_g2_i2_76038,Contig29210_172588,c49941_g3_i8_72153,Contig10217_151485,c44182_g2_i3_53027,c48488_g1_i3_65579,c44185_g1_i4_53035,c48332_g1_i2_64909,c28520_g1_i2_25588,c48531_g4_i2_65763,c47198_g1_i2_60609,C…
ko03015	mRNA surveillance pathway	55	59	140	K00565,K03265,K03267,K03456,K04354,K04382,K06100,K06269,K06965,K08873,K11124,K11125,K11583,K11584,K12812,K12875,K12876,K12877,K12881,K12882,K12883,K13025,K13114,K13126,K13171,K13917,K14284,K14285,K14294,K14323,K14324,K14325,K14326,K14327,K14328,K14376,K14396,K14397,K14398,K14399,K14400,K14401,K14402,K14403,K14404,K14405,K14406,K14407,K14408,K14409,K14411,K14416,K14962,K15542,K15544,	c59905_g1_i1_93792,Contig5842_181800,c44978_g2_i4_54683,c50315_g1_i1_73698,c43571_g2_i2_51901,c48955_g4_i1_67885,c48090_g1_i3_63836,c48234_g1_i1_64425,c45306_g1_i2_55428,Contig9344_185691,c50838_g1_i3_76034,c51594_g2_i1_79848,c37920_g1_i1_41095,c48332_g1_i2_64909,Contig27395_170570,c32123_g1_i1_30737,c27428_g1_i1_24194,Contig26456_169527,c50838_g1_i2_76033,c48284_g7_i2_64686,c34266_g1_i2_34055,Co…
ko04111	Cell cycle - yeast	55	118	100	K02178,K02180,K02209,K02210,K02212,K02213,K02214,K02219,K02365,K02516,K02537,K02540,K02541,K02542,K02603,K02604,K02605,K02606,K02607,K02608,K02830,K03094,K03347,K03348,K03349,K03350,K03351,K03352,K03353,K03355,K03357,K03358,K03363,K03364,K03456,K03868,K04354,K04382,K06628,K06636,K06639,K06641,K06662,K06669,K06670,K06671,K06672,K06674,K06675,K06676,K06677,K06678,K06685,K08866,K18669,	c49172_g3_i4_69188,Contig13663_155313,c48645_g1_i2_66327,c44788_g1_i1_54273,c33680_g2_i2_33114,c50069_g3_i3_72663,Contig34328_178274,c51186_g7_i6_77752,c46707_g2_i1_58969,c49477_g1_i1_70355,c37249_g1_i1_39414,c45731_g1_i3_56376,c48379_g1_i1_65085,c27428_g1_i1_24194,c46575_g3_i2_58608,c46103_g1_i1_57271,c56052_g1_i1_87771,Contig11572_152990,c47817_g1_i1_62761,c49614_g1_i2_70856,c34467_g1_i1_34381,…
ko03018	RNA degradation	55	70	115	K00850,K00962,K01148,K01689,K03514,K03678,K03679,K03681,K04043,K04077,K07573,K10643,K11600,K12571,K12572,K12580,K12581,K12584,K12585,K12586,K12587,K12589,K12590,K12591,K12592,K12593,K12597,K12598,K12599,K12600,K12602,K12603,K12604,K12605,K12606,K12607,K12611,K12613,K12614,K12615,K12616,K12617,K12618,K12619,K12620,K12621,K12622,K12623,K12624,K12625,K12626,K12627,K13126,K14442,K14443,	c41210_g1_i1_47822,c46130_g1_i1_57359,Contig7403_183535,c47062_g1_i1_60088,c36360_g3_i4_37544,c31323_g2_i2_29576,c27228_g1_i1_23920,c43016_g1_i1_50942,c45727_g1_i3_56372,c68444_g1_i1_107732,c37747_g1_i3_40639,c46936_g1_i1_59645,c49962_g2_i5_72218,c49653_g1_i2_71023,c32123_g1_i1_30737,c49837_g2_i3_71759,c40241_g1_i1_46203,c43872_g1_i1_52461,Contig32664_176425,c44342_g1_i3_53326,Contig11728_153163,…
ko04510	Focal adhesion	54	133	141	K00907,K00922,K01110,K02105,K02649,K02677,K03083,K03099,K03900,K04349,K04353,K04364,K04368,K04371,K04392,K04393,K04409,K04437,K04438,K04440,K04456,K04513,K04514,K04659,K04725,K05096,K05635,K05636,K05637,K05692,K05699,K05700,K05704,K05719,K05725,K05730,K05734,K05760,K06236,K06237,K06240,K06269,K06270,K06271,K06272,K06275,K06276,K06277,K06279,K10151,K12757,K12959,K13708,K16060,	c39086_g2_i2_44478,c33596_g1_i2_32997,c38670_g1_i11_43248,c39654_g1_i1_45315,Contig20138_162508,c43890_g2_i1_52493,c36888_g1_i1_38609,c24205_g1_i1_20154,Contig29287_172672,c50750_g3_i2_75641,c45264_g1_i2_55332,c49841_g1_i1_71777,Contig27770_170987,c43385_g1_i1_51573,c49159_g1_i1_69118,c37139_g2_i1_39167,Contig28870_172209,c45625_g1_i3_56134,c49085_g4_i4_68670,c38066_g1_i2_41477,c38192_g1_i4_41845…
ko04014	Ras signaling pathway	53	164	130	K00922,K01047,K01115,K01116,K02183,K02649,K02677,K02678,K03099,K04345,K04349,K04352,K04353,K04364,K04368,K04371,K04392,K04393,K04409,K04440,K04456,K04467,K04513,K04527,K04536,K04539,K04547,K05093,K05096,K05208,K05410,K05702,K05734,K06279,K06619,K07209,K07293,K07827,K07830,K07831,K07889,K07941,K08052,K08773,K09593,K10632,K12326,K12380,K16343,K17633,K17635,K17637,K18529,	c43116_g2_i3_51127,c33596_g1_i2_32997,Contig1202_153488,c48470_g3_i1_65501,c38670_g1_i11_43248,c37167_g1_i1_39240,c51351_g2_i2_78564,c36888_g1_i1_38609,Contig1896_161197,Contig29210_172588,c49824_g13_i3_71686,c50921_g2_i1_76484,Contig29287_172672,c51039_g1_i4_77025,c7540_g1_i1_119037,c42083_g2_i1_49315,Contig2307_165765,c45301_g1_i1_55413,c12587_g1_i1_6954,c48196_g3_i3_64278,c42126_g1_i1_49387,c4…
ko04810	Regulation of actin cytoskeleton	52	144	119	K00889,K00907,K00920,K00921,K00922,K02085,K02649,K03099,K04346,K04368,K04371,K04392,K04393,K04409,K04438,K04513,K04514,K05093,K05692,K05699,K05700,K05704,K05719,K05725,K05730,K05734,K05741,K05743,K05747,K05749,K05750,K05752,K05754,K05755,K05756,K05757,K05758,K05759,K05760,K05765,K05766,K05767,K05768,K06269,K06270,K07827,K07830,K07831,K12757,K13708,K13710,K16848,	c39086_g2_i2_44478,c33596_g1_i2_32997,c45625_g1_i1_56132,c48648_g1_i2_66336,c36888_g1_i1_38609,Contig7319_183441,c47918_g2_i12_63159,c45712_g2_i1_56331,Contig29287_172672,c45264_g1_i2_55332,c49841_g1_i1_71777,Contig27770_170987,c50605_g1_i6_75030,c49159_g1_i1_69118,c38200_g2_i2_41874,c45625_g1_i3_56134,c49085_g4_i4_68670,c46494_g1_i1_58389,c41253_g1_i1_47895,c45035_g1_i1_54819,Contig8379_184618,c…
ko04910	Insulin signaling pathway	52	77	140	K00665,K00688,K00693,K00844,K00871,K00922,K01084,K01596,K02183,K02649,K02991,K03083,K03099,K03259,K03841,K04345,K04364,K04368,K04371,K04372,K04438,K04440,K04456,K04527,K04688,K04695,K04707,K04739,K05695,K05696,K06069,K06269,K06276,K06277,K06279,K07188,K07189,K07190,K07192,K07195,K07197,K07198,K07199,K07200,K07203,K07204,K07207,K07208,K07209,K07827,K11262,K16172,	c35036_g1_i1_35301,Contig30996_174571,Contig1202_153488,c45989_g1_i5_56979,c45701_g1_i1_56307,Contig26092_169123,c37167_g1_i1_39240,Contig26127_169162,c19746_g1_i1_14967,c45372_g1_i2_55564,Contig1896_161197,c49795_g1_i7_71549,Contig7437_183572,c49151_g3_i1_69092,Contig29287_172672,c2111_g1_i1_16352,Contig16107_158029,Contig15604_157470,c51537_g2_i2_79513,Contig2112_163599,c33191_g1_i1_32413,Conti…
ko04142	Lysosome	50	99	122	K01052,K01074,K01136,K01137,K01192,K01195,K01201,K01204,K01205,K01363,K01365,K01373,K01374,K01379,K01444,K01565,K02144,K02146,K02154,K02155,K03661,K03662,K04646,K05656,K06129,K06497,K06528,K06546,K10532,K12307,K12309,K12311,K12316,K12350,K12373,K12382,K12385,K12386,K12387,K12391,K12392,K12393,K12394,K12396,K12397,K12398,K12399,K12404,K13443,K13444,	c47688_g1_i7_62297,c19770_g1_i1_14992,c80139_g1_i1_126418,c42405_g2_i1_49853,c7659_g1_i1_120892,c50848_g1_i1_76076,Contig29147_172517,c49311_g1_i1_69760,c36210_g1_i1_37251,c50171_g3_i3_73089,c80036_g1_i1_126297,Contig9736_186126,c46896_g1_i1_59515,c37836_g2_i2_40867,c74919_g1_i1_118268,c78703_g1_i1_124302,Contig22485_165115,c44240_g1_i1_53132,c40977_g1_i1_47429,c48639_g4_i2_66298,c57704_g1_i1_903…
ko04068	FoxO signaling pathway	48	100	120	K00922,K01084,K01110,K01596,K02206,K02649,K03099,K03781,K03875,K04364,K04368,K04371,K04402,K04440,K04441,K04456,K04467,K04468,K04498,K04500,K04501,K04527,K04564,K04674,K04728,K05868,K06276,K06631,K07198,K07199,K07200,K07209,K07298,K07827,K08336,K08341,K08863,K08960,K09385,K09408,K10146,K10151,K10305,K11434,K11838,K15010,K15464,K16172,	Contig30996_174571,c45989_g1_i5_56979,c43890_g2_i1_52493,c46159_g2_i2_57449,c46159_g2_i5_57450,Contig1896_161197,Contig29210_172588,c44664_g1_i1_54006,Contig27040_170177,c47895_g6_i7_63072,c42973_g1_i2_50863,c50218_g4_i3_73284,Contig7437_183572,Contig29287_172672,c38729_g1_i6_43426,Contig16107_158029,c50003_g3_i5_72388,c39185_g1_i1_44615,Contig7983_184178,c50513_g1_i3_74612,c22873_g1_i2_18477,Con…
ko04390	Hippo signaling pathway	47	105	108	K02085,K02105,K02157,K02353,K02354,K02375,K02432,K03083,K03362,K03456,K04237,K04354,K04377,K04382,K04412,K04491,K04500,K04501,K04662,K04674,K04676,K05691,K05692,K06069,K06091,K06093,K06094,K06269,K06630,K06685,K08731,K08791,K08960,K09448,K10151,K12076,K13578,K16175,K16197,K16621,K16681,K16682,K16684,K16685,K16686,K16687,K16819,	Contig7640_183798,c45625_g1_i1_56132,c35804_g2_i2_36524,c39620_g1_i1_45271,c43890_g2_i1_52493,c48255_g1_i2_64531,Contig27040_170177,c47895_g6_i7_63072,c50218_g4_i3_73284,c51843_g4_i2_80801,c49825_g5_i2_71695,Contig14585_156337,c50003_g3_i5_72388,c45264_g1_i2_55332,Contig27194_170347,c39185_g1_i1_44615,c27428_g1_i1_24194,c36934_g1_i1_38692,c50059_g5_i2_72622,Contig28870_172209,c29049_g1_i1_26321,c…
ko04015	Rap1 signaling pathway	47	153	120	K00922,K01116,K02105,K02183,K02649,K02677,K04237,K04353,K04368,K04371,K04392,K04393,K04432,K04438,K04441,K04456,K04513,K04527,K04534,K04632,K04634,K05093,K05096,K05208,K05629,K05692,K05702,K05704,K05719,K05759,K05858,K06069,K06070,K06082,K06093,K06271,K06277,K07827,K07831,K08018,K08041,K08042,K08049,K12490,K17700,K17701,K17704,	c50449_g1_i3_74320,c38670_g1_i11_43248,c37167_g1_i1_39240,c36888_g1_i1_38609,c49426_g1_i2_70172,Contig7319_183441,c49293_g4_i1_69702,Contig29287_172672,Contig109_152242,c38729_g1_i6_43426,c45264_g1_i2_55332,c7540_g1_i1_119037,c13367_g1_i1_7813,Contig28554_171858,c25986_g1_i3_22314,c49085_g4_i4_68670,c38066_g1_i2_41477,c38192_g1_i4_41845,Contig16483_158446,c47043_g5_i4_60017,c44683_g1_i3_54045,Con…
ko04310	Wnt signaling pathway	47	97	109	K00181,K01691,K02085,K02105,K02157,K02306,K02353,K02354,K02375,K02432,K02677,K03068,K03083,K03094,K03097,K03115,K03213,K03347,K03362,K03868,K04345,K04348,K04377,K04392,K04427,K04440,K04468,K04491,K04496,K04497,K04498,K04499,K04501,K04505,K04506,K04507,K04508,K04510,K04512,K04513,K04515,K05858,K06268,K08110,K08957,K08960,K10151,	c49172_g3_i4_69188,Contig1202_153488,c45625_g1_i1_56132,c87068_g1_i1_135342,c49640_g1_i1_70974,c39620_g1_i1_45271,c43890_g2_i1_52493,Contig28897_172238,Contig11162_152535,c36888_g1_i1_38609,c49426_g1_i2_70172,Contig27040_170177,c50218_g4_i3_73284,Contig14585_156337,c49017_g1_i5_68251,c48244_g1_i3_64474,c47579_g1_i5_61913,c22873_g1_i2_18477,c51275_g5_i1_78205,Contig28870_172209,c25986_g1_i3_22314,…
ko05206	MicroRNAs in cancer	46	226	123	K00558,K01110,K01116,K02085,K02187,K02599,K02677,K03099,K04364,K04368,K04377,K04438,K04445,K04498,K04513,K04514,K04728,K05658,K05665,K05734,K06279,K06619,K06620,K06626,K07203,K07204,K07209,K07827,K09299,K10149,K10151,K10373,K10577,K10605,K11430,K11592,K12035,K12886,K16172,K16865,K16866,K17383,K17387,K17391,K17461,K18050,	c33596_g1_i2_32997,c38769_g1_i1_43547,Contig28564_171869,c45989_g1_i5_56979,c45625_g1_i1_56132,c46536_g1_i1_58528,c43890_g2_i1_52493,c45372_g1_i2_55564,Contig8489_184740,Contig1896_161197,c48866_g2_i9_67478,Contig7437_183572,c2111_g1_i1_16352,c44182_g2_i3_53027,c51286_g1_i4_78263,c22873_g1_i2_18477,c50949_g2_i1_76621,c49997_g2_i5_72361,c45625_g1_i3_56134,c49123_g6_i11_68927,Contig7436_183571,Cont…
ko04146	Peroxisome	46	70	121	K00031,K00106,K00232,K00272,K00273,K00306,K00477,K00624,K00649,K00869,K01640,K01796,K01897,K03781,K04564,K04565,K05676,K05677,K06664,K08764,K11147,K11187,K11517,K12261,K12405,K12663,K13239,K13273,K13335,K13336,K13337,K13338,K13339,K13341,K13342,K13343,K13344,K13345,K13346,K13347,K13348,K13349,K13352,K13353,K13354,K13356,	c38421_g3_i3_42493,c44992_g1_i3_54723,c46285_g1_i5_57743,c47704_g2_i6_62369,c80590_g1_i1_126941,c49882_g1_i1_71927,c48330_g2_i2_64907,c49727_g2_i2_71308,c50858_g5_i5_76139,c42438_g2_i1_49918,c50347_g4_i4_73843,c46381_g1_i1_58048,c30578_g1_i1_28491,c38166_g1_i4_41773,Contig21449_163964,c42876_g2_i1_50669,c33877_g1_i1_33411,Contig22668_165318,c45146_g1_i1_55054,c24697_g1_i1_20752,c47590_g2_i3_61960…
ko04114	Oocyte meiosis	45	74	95	K02087,K02178,K02183,K02206,K02365,K02537,K02602,K03094,K03347,K03348,K03349,K03350,K03351,K03352,K03353,K03355,K03357,K03358,K03362,K03363,K03456,K03868,K04345,K04348,K04368,K04371,K04373,K04382,K04515,K04958,K06268,K06269,K06626,K06630,K06631,K06636,K06669,K08041,K08042,K08049,K08836,K11481,K11584,K13728,K16197,	c49172_g3_i4_69188,Contig1202_153488,c50315_g1_i1_73698,c46536_g1_i1_58528,c44788_g1_i1_54273,c37167_g1_i1_39240,c50069_g3_i3_72663,c25494_g1_i1_21686,c37249_g1_i1_39414,c45731_g1_i3_56376,c50337_g1_i1_73797,c13367_g1_i1_7813,c56052_g1_i1_87771,c36934_g1_i1_38692,c49614_g1_i2_70856,c42368_g1_i1_49787,c50618_g2_i1_75067,Contig8208_184429,Contig29018_172374,Contig1840_160576,c44683_g1_i3_54045,Cont…
ko04152	AMPK signaling pathway	45	77	112	K00021,K00507,K00665,K00693,K00850,K00922,K01084,K01103,K01596,K02649,K03234,K03456,K03841,K04354,K04382,K04427,K04456,K04527,K04688,K06276,K06627,K07188,K07197,K07198,K07199,K07200,K07203,K07204,K07207,K07208,K07297,K07298,K07877,K07881,K07901,K07903,K08271,K08272,K08765,K09048,K09408,K11262,K11583,K11584,K16172,	Contig30996_174571,c45989_g1_i5_56979,c45701_g1_i1_56307,c50315_g1_i1_73698,Contig26092_169123,c45372_g1_i2_55564,Contig27097_170239,c49647_g1_i2_71005,Contig7437_183572,Contig29287_172672,c2111_g1_i1_16352,c46111_g1_i3_57293,Contig16107_158029,c51537_g2_i2_79513,c48244_g1_i3_64474,c27428_g1_i1_24194,c49837_g2_i3_71759,Contig7417_183550,c47452_g4_i2_61462,Contig7436_183571,c49085_g4_i4_68670,c507…
ko04391	Hippo signaling pathway - fly	44	52	91	K02306,K03456,K04237,K04354,K04377,K04382,K04412,K04440,K04676,K05628,K05692,K06069,K06091,K06093,K06094,K06095,K06626,K06630,K06685,K08791,K08960,K09448,K10149,K12076,K16175,K16197,K16507,K16672,K16674,K16675,K16676,K16677,K16678,K16679,K16680,K16681,K16682,K16683,K16684,K16685,K16686,K16687,K16690,K16691,	c50800_g6_i1_75838,Contig7640_183798,c35804_g2_i2_36524,c46536_g1_i1_58528,c42873_g1_i2_50662,c70798_g1_i1_111558,c49825_g5_i2_71695,c45264_g1_i2_55332,Contig27194_170347,c27428_g1_i1_24194,c36934_g1_i1_38692,c50059_g5_i2_72622,c29049_g1_i1_26321,c50618_g2_i1_75067,c49641_g4_i10_70980,c50783_g1_i3_75756,Contig1568_157553,Contig15811_157700,c47073_g3_i3_60106,c51406_g9_i3_78823,c50727_g6_i1_75550,…
ko04919	Thyroid hormone signaling pathway	44	81	117	K00922,K01116,K01539,K01540,K02105,K02599,K02649,K02677,K03083,K04345,K04368,K04371,K04377,K04456,K04498,K04650,K05692,K05704,K05858,K06062,K06067,K06276,K07203,K07207,K07208,K07299,K07827,K08187,K08268,K09183,K11255,K11404,K11644,K15133,K15143,K15144,K15146,K15156,K15159,K15162,K15164,K15167,K15170,K17902,	Contig2024_162621,c38769_g1_i1_43547,Contig1202_153488,Contig26092_169123,Contig8440_184687,Contig8489_184740,c49426_g1_i2_70172,c35236_g1_i2_35604,Contig25214_168148,Contig29287_172672,c45264_g1_i2_55332,Contig2023_162610,c47079_g1_i3_60120,Contig27822_171045,c39060_g1_i2_44449,c22873_g1_i2_18477,Contig28870_172209,c37940_g6_i1_41151,c25986_g1_i3_22314,Contig32792_176567,c49085_g4_i4_68670,c5028…
ko04024	cAMP signaling pathway	43	145	116	K00232,K00922,K01115,K01539,K01540,K02183,K02649,K04345,K04353,K04368,K04371,K04392,K04409,K04440,K04456,K04498,K04513,K04514,K04515,K04615,K04632,K04950,K04955,K04962,K05208,K05673,K05702,K05730,K05850,K06225,K06269,K06270,K07188,K07830,K08041,K08042,K08049,K09048,K11265,K12323,K12490,K13293,K16056,	c43116_g2_i3_51127,Contig1202_153488,c50561_g3_i2_74846,c50588_g2_i1_74964,c37167_g1_i1_39240,c36888_g1_i1_38609,c46878_g2_i2_59448,c35236_g1_i2_35604,c49293_g4_i1_69702,Contig29287_172672,Contig28675_171992,c7540_g1_i1_119037,c5185_g1_i2_80822,c50858_g5_i5_76139,c44799_g2_i3_54297,c13367_g1_i1_7813,c22873_g1_i2_18477,c44799_g2_i2_54296,c49159_g1_i1_69118,c73353_g1_i1_115824,c49085_g4_i4_68670,c4…
ko04722	Neurotrophin signaling pathway	42	85	87	K00922,K01116,K02183,K02649,K03083,K03099,K03175,K04353,K04364,K04368,K04371,K04373,K04374,K04392,K04393,K04426,K04431,K04438,K04440,K04441,K04443,K04445,K04456,K04505,K04513,K04515,K04730,K04733,K06068,K06276,K06277,K06279,K06619,K06630,K07209,K07293,K07827,K09408,K09593,K12460,K12462,K16172,	c45989_g1_i5_56979,Contig15723_157602,Contig28897_172238,c37167_g1_i1_39240,c36888_g1_i1_38609,Contig1896_161197,c42655_g1_i1_50262,Contig7437_183572,c46236_g2_i1_57637,c49284_g2_i4_69663,Contig29287_172672,c38729_g1_i6_43426,c47579_g1_i5_61913,c36934_g1_i1_38692,Contig28554_171858,c12587_g1_i1_6954,c48196_g3_i3_64278,Contig28870_172209,Contig7436_183571,c49085_g4_i4_68670,c38192_g1_i4_41845,c446…
ko01230	Biosynthesis of amino acids	42	226	108	K00030,K00031,K00058,K00134,K00264,K00286,K00600,K00611,K00615,K00616,K00789,K00814,K00815,K00825,K00826,K00831,K00850,K00873,K00927,K00948,K01079,K01476,K01620,K01623,K01647,K01681,K01689,K01697,K01754,K01755,K01758,K01783,K01803,K01807,K01834,K01915,K01940,K01958,K14085,K14454,K14455,K14677,	c47191_g2_i1_60567,c35663_g1_i2_36298,c36082_g1_i2_37010,c33222_g1_i1_32460,c36606_g1_i1_38034,c49578_g1_i3_70722,c44652_g1_i1_53990,c34024_g1_i1_33631,c60483_g1_i1_94772,c48473_g2_i5_65514,c38929_g3_i2_44111,Contig29285_172670,c43870_g1_i2_52456,c49837_g2_i3_71759,c49392_g1_i9_70039,c47365_g2_i3_61179,Contig1085_152187,c17913_g1_i2_12919,c46793_g1_i1_59220,Contig29019_172375,c50304_g2_i2_73666,c…
ko04113	Meiosis - yeast	41	99	81	K01768,K02178,K02209,K02210,K02212,K02213,K02214,K02365,K02537,K02540,K02541,K02542,K02603,K02604,K02605,K02606,K02607,K02608,K02830,K03348,K03349,K03350,K03351,K03352,K03353,K03355,K03357,K03358,K03363,K03456,K04345,K04382,K06269,K06628,K06636,K06639,K06662,K06669,K06671,K10872,K11584,	Contig1202_153488,c48645_g1_i2_66327,c50315_g1_i1_73698,c44788_g1_i1_54273,c33680_g2_i2_33114,c50069_g3_i3_72663,Contig34328_178274,c49477_g1_i1_70355,c37249_g1_i1_39414,c45731_g1_i3_56376,c48379_g1_i1_65085,c46575_g3_i2_58608,c46103_g1_i1_57271,c56052_g1_i1_87771,Contig11572_152990,c49614_g1_i2_70856,Contig8208_184429,Contig29018_172374,c34467_g1_i1_34381,c49450_g3_i8_70251,Contig24542_167401,Co…
ko04145	Phagosome	41	93	89	K00914,K00921,K01365,K02144,K02145,K02146,K02147,K02148,K02149,K02150,K02151,K02152,K02153,K02154,K02155,K03661,K03662,K04392,K04659,K05692,K05719,K06528,K07342,K07374,K07375,K07889,K07897,K08008,K08054,K08057,K08488,K08492,K08517,K09481,K10413,K10414,K10415,K10416,K10956,K12182,K12478,	c38664_g2_i1_43234,c36888_g1_i1_38609,c42405_g2_i1_49853,c49643_g1_i1_70996,c47643_g1_i4_62156,c26041_g2_i1_22379,c45264_g1_i2_55332,c45301_g1_i1_55413,c46728_g1_i1_59042,c48800_g2_i6_67085,c45921_g1_i2_56830,c36175_g1_i5_37182,c37217_g2_i1_39346,c38582_g1_i2_42991,c34035_g1_i1_33654,c46154_g1_i2_57439,c21023_g1_i1_16263,c48407_g3_i2_65189,c47643_g1_i2_62155,Contig25138_168063,c37653_g1_i1_40379,…
ko05164	Influenza A	40	109	97	K00787,K00922,K01312,K01349,K02649,K03083,K03237,K03283,K04368,K04371,K04430,K04431,K04432,K04440,K04441,K04447,K04450,K04456,K04498,K04729,K04733,K05410,K05692,K07209,K08738,K08860,K09523,K12812,K14284,K14285,K14290,K14297,K14298,K14396,K14404,K15043,K15044,K15047,K16194,K16196,	c38047_g1_i1_41423,c47267_g2_i2_60839,c41176_g1_i1_47777,c48955_g4_i1_67885,c51351_g2_i2_78564,Contig1896_161197,c46236_g2_i1_57637,Contig29287_172672,c38729_g1_i6_43426,c45166_g1_i1_55098,c45264_g1_i2_55332,c48332_g1_i2_64909,c47087_g1_i1_60156,c39918_g1_i2_45690,c22873_g1_i2_18477,Contig2951_172920,Contig28554_171858,Contig28870_172209,c49085_g4_i4_68670,c34425_g1_i3_34301,c28993_g1_i1_26232,c4…
ko04530	Tight junction	40	69	93	K01110,K02089,K02105,K02677,K03097,K03115,K03456,K04237,K04354,K04382,K04393,K04456,K04513,K05629,K05691,K05692,K05699,K05701,K05702,K05704,K06068,K06069,K06091,K06093,K06094,K06095,K06096,K06100,K06101,K06103,K06106,K06107,K06110,K06111,K07827,K07830,K07831,K10352,K12757,K18050,	c35804_g2_i2_36524,c48255_g1_i2_64531,c44988_g1_i1_54710,c45264_g1_i2_55332,c27428_g1_i1_24194,c39856_g3_i1_45600,c51640_g4_i1_80061,c29049_g1_i1_26321,c37853_g6_i2_40914,c50198_g1_i2_73192,c49641_g4_i10_70980,Contig14340_156066,Contig28909_172252,c50727_g6_i1_75550,c38233_g8_i4_41969,c51608_g1_i1_79901,c37004_g2_i3_38845,c51202_g2_i1_77836,c51385_g1_i1_78706,c48132_g1_i1_64014,c49380_g2_i1_69985…
ko04062	Chemokine signaling pathway	40	132	88	K00910,K00922,K02649,K03083,K03099,K04237,K04345,K04353,K04364,K04368,K04371,K04392,K04393,K04409,K04438,K04439,K04447,K04456,K04467,K04513,K04514,K04536,K04539,K04547,K05704,K05725,K05730,K05747,K05760,K05858,K06279,K07209,K07827,K08041,K08042,K08049,K08291,K09408,K11224,K12366,	Contig1202_153488,c51120_g1_i6_77425,c36888_g1_i1_38609,c37667_g1_i2_40419,c49426_g1_i2_70172,Contig1896_161197,Contig29210_172588,Contig29287_172672,c42083_g2_i1_49315,c49841_g1_i1_71777,c13367_g1_i1_7813,c49159_g1_i1_69118,Contig28870_172209,c25986_g1_i3_22314,c49085_g4_i4_68670,c49100_g1_i2_68780,c48093_g1_i2_63843,Contig28059_171308,Contig28909_172252,c37004_g2_i3_38845,c36716_g1_i1_38269,c84…
ko05161	Hepatitis B	40	107	149	K00922,K01110,K02084,K02089,K02187,K02206,K02649,K02677,K03662,K04364,K04368,K04371,K04374,K04377,K04398,K04430,K04440,K04450,K04456,K04467,K04498,K04501,K04674,K04729,K04802,K05410,K05704,K06620,K06626,K06627,K07209,K07827,K08731,K08738,K09048,K10610,K11224,K11594,K16197,K16344,K00914,K01379,K02084,K02144,K02146,K02154,K02155,K02183,K02187,K03175,K03661,K03662,K04043,K04077,K04348,K04371,K04398,…	c41176_g1_i1_47777,Contig15723_157602,c46536_g1_i1_58528,c44770_g1_i2_54248,c37167_g1_i1_39240,c51120_g1_i6_77425,c44879_g1_i2_54468,c51351_g2_i2_78564,c37667_g1_i2_40419,Contig1896_161197,c42405_g2_i1_49853,Contig29210_172588,c42655_g1_i1_50262,Contig27040_170177,c50218_g4_i3_73284,c46236_g2_i1_57637,Contig29287_172672,c51843_g4_i2_80801,c49643_g1_i1_70996,c38729_g1_i6_43426,c39185_g1_i1_44615,c…
ko04022	cGMP-PKG signaling pathway	40	115	105	K00907,K00922,K01539,K01540,K02183,K02649,K04346,K04348,K04368,K04371,K04374,K04378,K04450,K04456,K04513,K04514,K04527,K04634,K04936,K04958,K05850,K05853,K05858,K05863,K06268,K06269,K06270,K07376,K08041,K08042,K08049,K09048,K09183,K09565,K12318,K12323,K15040,K16172,K18050,K18283,	c39086_g2_i2_44478,c45989_g1_i5_56979,c50561_g3_i2_74846,c37167_g1_i1_39240,c49426_g1_i2_70172,c35236_g1_i2_35604,c42655_g1_i1_50262,Contig7437_183572,Contig29287_172672,c25494_g1_i1_21686,Contig28675_171992,c13367_g1_i1_7813,c38200_g2_i2_41874,c25986_g1_i3_22314,Contig7436_183571,c49085_g4_i4_68670,Contig16483_158446,c48718_g5_i2_66701,c66309_g1_i1_104468,c44683_g1_i3_54045,c18845_g1_i1_14020,Co…
ko05202	Transcriptional misregulation in cancer	38	145	101	K00069,K00717,K02211,K03211,K04377,K04453,K04650,K04676,K04728,K05096,K05725,K06067,K06532,K06571,K08821,K09186,K09355,K10151,K11253,K11313,K11424,K11427,K11447,K11644,K12823,K13098,K13105,K14970,K15187,K15188,K15607,K15614,K15616,K15617,K15620,K15621,K15626,K15627,	c37946_g3_i3_41176,c51210_g3_i3_77877,c38670_g1_i11_43248,c43890_g2_i1_52493,c47394_g2_i1_61266,c49143_g2_i10_69047,c48374_g2_i1_65073,c46606_g4_i1_58708,Contig1534_157176,c70930_g1_i1_111809,c47340_g1_i2_61095,c48938_g3_i1_67825,c51210_g3_i1_77875,c43236_g1_i1_51318,c38215_g1_i2_41913,c47137_g2_i3_60356,c49123_g6_i11_68927,c51431_g2_i3_78941,c46460_g1_i2_58292,Contig27064_170203,c43416_g1_i2_516…
ko00564	Glycerophospholipid metabolism	37	80	110	K00006,K00111,K00629,K00649,K00894,K00901,K00967,K00968,K00981,K00993,K00995,K00999,K01047,K01049,K01080,K01115,K01126,K01613,K06129,K06130,K08729,K08744,K13506,K13509,K13510,K13511,K13515,K13516,K13517,K13523,K14156,K14286,K14676,K15728,K16343,K16860,K18695,	c43116_g2_i3_51127,c40333_g1_i1_46354,c47223_g1_i1_60693,Contig10503_151803,Contig7741_183910,c38264_g4_i1_42084,c48931_g4_i3_67795,c45931_g2_i4_56860,Contig25737_168728,c47652_g3_i2_62192,c46105_g1_i1_57275,c33664_g2_i1_33090,Contig26054_169081,c29362_g2_i1_26776,Contig7471_183610,c48638_g2_i2_66294,c49837_g1_i1_71757,Contig26214_169259,c50686_g1_i7_75370,Contig29000_172355,c48281_g7_i2_64662,c3…
ko04921	Oxytocin signaling pathway	35	109	82	K00907,K00922,K02183,K02649,K02677,K03234,K04345,K04348,K04368,K04371,K04513,K04514,K04515,K04534,K04632,K04634,K04958,K04962,K05692,K05704,K05858,K06268,K06269,K06270,K07198,K07199,K07200,K07827,K08041,K08042,K08049,K08794,K12318,K12323,K12751,	c39086_g2_i2_44478,Contig1202_153488,c37167_g1_i1_39240,c49426_g1_i2_70172,Contig29287_172672,c25494_g1_i1_21686,Contig16107_158029,c45264_g1_i2_55332,c44799_g2_i3_54297,c13367_g1_i1_7813,c44799_g2_i2_54296,c25986_g1_i3_22314,c49085_g4_i4_68670,c47043_g5_i4_60017,c44683_g1_i3_54045,Contig28059_171308,Contig28909_172252,c47135_g1_i1_60345,c37004_g2_i3_38845,c36716_g1_i1_38269,c51353_g2_i2_78575,Co…
ko03050	Proteasome	34	48	49	K02725,K02726,K02727,K02728,K02729,K02730,K02731,K02732,K02734,K02736,K02737,K02738,K02739,K03028,K03029,K03030,K03031,K03032,K03033,K03035,K03036,K03037,K03038,K03039,K03061,K03062,K03063,K03064,K03065,K03066,K06698,K06699,K06700,K11599,	Contig10685_152004,c82270_g1_i1_129106,c32319_g2_i1_31035,Contig23004_165693,c46393_g1_i2_58095,c26941_g1_i1_23529,c42047_g1_i1_49265,c35420_g1_i1_35885,Contig16906_158916,c46029_g1_i2_57078,c34831_g1_i1_34942,c45970_g1_i1_56931,c44463_g1_i1_53598,c43298_g1_i2_51417,c34881_g1_i1_35017,Contig14679_156441,c36040_g2_i1_36938,c26049_g1_i1_22388,c44219_g1_i1_53093,c17182_g1_i1_12133,c48429_g2_i1_65287…
ko04914	Progesterone-mediated oocyte maturation	34	59	65	K00922,K02087,K02178,K02206,K02537,K02602,K02649,K03348,K03349,K03350,K03351,K03352,K03353,K03355,K03357,K03358,K03364,K04079,K04345,K04368,K04371,K04373,K04440,K04441,K04456,K05868,K06627,K06631,K06638,K07827,K08041,K08042,K08049,K13728,	Contig1202_153488,c44788_g1_i1_54273,c34722_g1_i1_34779,c50069_g3_i3_72663,Contig29287_172672,c38729_g1_i6_43426,c37249_g1_i1_39414,c45731_g1_i3_56376,c13367_g1_i1_7813,Contig28554_171858,c49085_g4_i4_68670,Contig28059_171308,Contig28909_172252,c36716_g1_i1_38269,Contig11666_153094,c39991_g1_i1_45793,c51669_g1_i1_80164,c51353_g2_i2_78575,c43263_g1_i1_51366,Contig26477_169550,c46551_g1_i2_58555,Co…
ko04728	Dopaminergic synapse	33	81	70	K00274,K00501,K01593,K02183,K02223,K02296,K02677,K03083,K03456,K04345,K04348,K04354,K04374,K04382,K04440,K04441,K04450,K04456,K04515,K04534,K04536,K04539,K04547,K04632,K04634,K04958,K05858,K06269,K08155,K09048,K10396,K11583,K11584,	Contig1202_153488,c50315_g1_i1_73698,c37167_g1_i1_39240,c49426_g1_i2_70172,c42655_g1_i1_50262,c25494_g1_i1_21686,c38729_g1_i6_43426,c17414_g1_i1_12393,c42083_g2_i1_49315,c27428_g1_i1_24194,Contig28554_171858,Contig28870_172209,c25986_g1_i3_22314,Contig8208_184429,Contig29018_172374,c47043_g5_i4_60017,c44683_g1_i3_54045,c45167_g6_i1_55100,c36997_g1_i2_38825,c51322_g3_i1_78421,Contig34331_178278,c4…
ko04611	Platelet activation	33	84	85	K00907,K00922,K01832,K02649,K03900,K04345,K04353,K04371,K04441,K04456,K04513,K04514,K04632,K04634,K04958,K05692,K05704,K05719,K05858,K06069,K06236,K06269,K06270,K06271,K07376,K08041,K08042,K08049,K12318,K12757,K16056,K16059,K17704,	c39086_g2_i2_44478,Contig1202_153488,c50449_g1_i3_74320,Contig20138_162508,c50588_g2_i1_74964,c49426_g1_i2_70172,Contig29287_172672,c25494_g1_i1_21686,c38729_g1_i6_43426,c45264_g1_i2_55332,c13367_g1_i1_7813,Contig28554_171858,c37139_g2_i1_39167,c25986_g1_i3_22314,c49085_g4_i4_68670,c38066_g1_i2_41477,c48484_g1_i1_65561,c47043_g5_i4_60017,Contig28059_171308,c37004_g2_i3_38845,c36716_g1_i1_38269,c4…
ko03420	Nucleotide excision repair	33	48	146	K02202,K02324,K02325,K02326,K02327,K02328,K03141,K03142,K03143,K03144,K03504,K03506,K03868,K04802,K06634,K07466,K10609,K10610,K10739,K10747,K10754,K10755,K10756,K10838,K10839,K10841,K10842,K10843,K10844,K10846,K10847,K10848,K10849,K00922,K01528,K02105,K02649,K04392,K04393,K04438,K04513,K04646,K04707,K05691,K05692,K05700,K05704,K05719,K05725,K05747,K05754,K05755,K05756,K05757,K05758,K05760,K06106,…	c48225_g1_i3_64390,c39654_g1_i1_45315,c44770_g1_i2_54248,c49847_g4_i3_71799,c36888_g1_i1_38609,c49103_g1_i1_68801,c48255_g1_i2_64531,c36431_g2_i2_37685,c47041_g1_i1_60006,c41005_g1_i3_47497,c49795_g1_i7_71549,c45712_g2_i1_56331,Contig29287_172672,c45264_g1_i2_55332,c51304_g2_i1_78345,c45452_g3_i1_55731,c49841_g1_i1_71777,Contig27770_170987,c48639_g4_i2_66298,Contig2112_163599,c47651_g1_i3_62186,c…
ko00510	N-Glycan biosynthesis	32	45	63	K00717,K00721,K00726,K00729,K00736,K00778,K00902,K01001,K01228,K01230,K01231,K03842,K03843,K03844,K03845,K03846,K03847,K03848,K03849,K03850,K05546,K07151,K07252,K07432,K07441,K07968,K09659,K12666,K12667,K12668,K12669,K12670,	c50836_g2_i2_76011,c37946_g3_i3_41176,c51210_g3_i3_77877,c38742_g3_i3_43468,c42966_g1_i1_50849,c48975_g2_i14_68017,c51318_g1_i2_78397,c67783_g1_i1_106643,c46775_g1_i1_59163,c51210_g3_i1_77875,c50783_g3_i7_75761,c49119_g2_i3_68906,c50783_g3_i3_75759,c50836_g2_i3_76012,c48562_g1_i2_65947,c44490_g1_i1_53658,c49986_g2_i1_72326,c47225_g6_i1_60708,c34155_g1_i2_33863,c47387_g1_i1_61236,c33379_g1_i2_3268…
ko05034	Alcoholism	32	79	64	K00274,K00501,K01593,K02183,K03099,K04364,K04368,K04371,K04374,K04450,K04534,K04536,K04539,K04547,K04632,K05208,K06067,K06269,K06279,K07827,K08155,K09048,K11251,K11252,K11253,K11254,K11303,K11404,K11405,K11406,K11407,K11418,	c37167_g1_i1_39240,c42655_g1_i1_50262,c17414_g1_i1_12393,c7540_g1_i1_119037,c42083_g2_i1_49315,c47043_g5_i4_60017,c44683_g1_i3_54045,Contig28909_172252,c48565_g3_i5_65956,c37924_g1_i1_41110,c36716_g1_i1_38269,c65462_g1_i1_103207,Contig7138_183240,Contig13652_155301,Contig28201_171467,c36997_g1_i2_38825,c48135_g1_i1_64031,Contig14071_155767,c42696_g1_i1_50334,c3603_g1_i1_36916,Contig1875_160964,Co…
ko04666	Fc gamma R-mediated phagocytosis	31	53	69	K00889,K00922,K01080,K01115,K01116,K02649,K02677,K04368,K04371,K04392,K04393,K04409,K04438,K04456,K04688,K04718,K05730,K05743,K05747,K05754,K05755,K05756,K05757,K05758,K05765,K05768,K06068,K07941,K12488,K12562,K18050,	c43116_g2_i3_51127,c40333_g1_i1_46354,c36888_g1_i1_38609,c45712_g2_i1_56331,Contig29287_172672,c50605_g1_i6_75030,c49159_g1_i1_69118,c49085_g4_i4_68670,c36968_g2_i7_38754,c45035_g1_i1_54819,c36968_g2_i3_38753,c9892_g1_i2_150279,c49706_g1_i1_71243,c51053_g5_i1_77099,c36716_g1_i1_38269,c32594_g1_i2_31483,c51353_g2_i2_78575,c43669_g1_i1_52073,c42678_g2_i1_50305,c58812_g1_i1_92047,c47173_g1_i3_60491,…
ko04066	HIF-1 signaling pathway	31	70	73	K00134,K00161,K00162,K00844,K00922,K01103,K01116,K01689,K02649,K02677,K02991,K03259,K03868,K03871,K03872,K03873,K04368,K04371,K04372,K04456,K04498,K04515,K04527,K04688,K05096,K07203,K07299,K08008,K08268,K09097,K09592,	Contig2024_162621,c38670_g1_i11_43248,Contig26127_169162,c19746_g1_i1_14967,Contig29287_172672,Contig2023_162610,c43870_g1_i2_52456,c22873_g1_i2_18477,c48703_g5_i1_66621,c46781_g2_i1_59182,Contig7417_183550,c49085_g4_i4_68670,Contig16483_158446,Contig27212_170368,c34996_g1_i2_35234,c36716_g1_i1_38269,c32594_g1_i2_31483,c43736_g1_i1_52196,c51353_g2_i2_78575,c40982_g2_i1_47442,c46998_g2_i2_59872,c5…
ko04550	Signaling pathways regulating pluripotency of stem cells	31	108	63	K00922,K02085,K02105,K02157,K02353,K02354,K02375,K02432,K02649,K03083,K04364,K04368,K04371,K04377,K04441,K04447,K04456,K04500,K04501,K04662,K04675,K04676,K05093,K07827,K09370,K09378,K11421,K11478,K11488,K13578,K14439,	c45625_g1_i1_56132,c39620_g1_i1_45271,c50852_g1_i1_76102,Contig27040_170177,c47895_g6_i7_63072,c50218_g4_i3_73284,Contig29287_172672,c38729_g1_i6_43426,Contig14585_156337,c50003_g3_i5_72388,Contig28554_171858,Contig28870_172209,c49085_g4_i4_68670,c40944_g1_i1_47376,Contig29089_172452,Contig28909_172252,Contig25094_168014,c36716_g1_i1_38269,Contig1713_159165,c45167_g6_i1_55100,c51353_g2_i2_78575,c…
ko03030	DNA replication	31	51	65	K02209,K02210,K02212,K02320,K02321,K02324,K02325,K02326,K02327,K02328,K02540,K02541,K02542,K02684,K02685,K03111,K03469,K03504,K03506,K04799,K04802,K07466,K10739,K10742,K10743,K10744,K10745,K10747,K10754,K10755,K10756,	c47041_g1_i1_60006,c41005_g1_i3_47497,c47332_g6_i16_61059,c51304_g2_i1_78345,c45452_g3_i1_55731,c44988_g1_i2_54711,c47651_g1_i3_62186,c47747_g9_i1_62529,c49019_g1_i1_68262,c46022_g3_i1_57067,Contig32488_176229,c39462_g1_i1_45026,Contig24696_167571,c47332_g6_i1_61055,c49759_g1_i5_71429,Contig7716_183882,c45638_g1_i2_56167,c47812_g1_i1_62747,c49019_g1_i2_68263,c41005_g1_i1_47495,c47408_g1_i2_61306,…
ko03460	Fanconi anemia pathway	31	53	125	K02350,K03165,K03509,K03510,K03515,K04482,K06640,K07466,K08734,K08775,K08991,K10605,K10606,K10739,K10848,K10849,K10858,K10870,K10882,K10891,K10895,K10896,K10901,K10990,K11137,K11511,K11832,K13960,K15078,K15361,K15363,K00922,K02187,K02649,K03175,K03283,K04371,K04398,K04403,K04404,K04427,K04432,K04440,K04441,K04447,K04456,K04467,K04534,K04725,K04729,K04730,K04733,K05635,K05636,K05637,K05719,K06240,…	c41176_g1_i1_47777,Contig15723_157602,c49847_g4_i3_71799,c51570_g9_i1_79711,c47051_g1_i5_60036,Contig1896_161197,c50839_g2_i2_76038,Contig29210_172588,c36431_g2_i2_37685,c49052_g1_i2_68456,c47041_g1_i1_60006,c24205_g1_i1_20154,c46236_g2_i1_57637,Contig29287_172672,c38729_g1_i6_43426,c50750_g3_i2_75641,Contig15376_157216,c44115_g1_i2_52909,c48244_g1_i3_64474,c38370_g1_i1_42356,Contig28554_171858,c…
ko04520	Adherens junction	30	59	97	K02105,K03097,K03115,K04237,K04371,K04392,K04393,K04427,K04468,K04491,K04498,K04500,K04501,K04513,K04527,K04674,K05691,K05692,K05694,K05695,K05696,K05699,K05700,K05701,K05702,K05704,K05747,K06082,K06084,K16848,	c36888_g1_i1_38609,c48255_g1_i2_64531,Contig27040_170177,c47895_g6_i7_63072,c50218_g4_i3_73284,c48551_g1_i8_65885,Contig109_152242,c50003_g3_i5_72388,c45264_g1_i2_55332,c39185_g1_i1_44615,c48244_g1_i3_64474,Contig27770_170987,c22873_g1_i2_18477,c39856_g3_i1_45600,c48723_g2_i1_66720,Contig16483_158446,Contig29089_172452,c37743_g2_i8_40628,Contig14340_156066,c37004_g2_i3_38845,c36716_g1_i1_38269,c3…
ko03022	Basal transcription factors	30	25	117	K02202,K03120,K03122,K03123,K03124,K03125,K03126,K03127,K03128,K03129,K03130,K03131,K03132,K03133,K03134,K03135,K03136,K03137,K03138,K03139,K03141,K03142,K03143,K03144,K06634,K10842,K10843,K10844,K14649,K14650,K01116,K02144,K02145,K02146,K02147,K02148,K02149,K02150,K02151,K02152,K02153,K02154,K02155,K02187,K03661,K03662,K04392,K04393,K04409,K04430,K04440,K04441,K04467,K05701,K05704,K05728,K06059,…	c35733_g1_i2_36411,c49579_g1_i1_70734,c44505_g1_i1_53684,c36174_g1_i1_37179,c36888_g1_i1_38609,Contig1896_161197,c42405_g2_i1_49853,Contig29210_172588,c37160_g1_i1_39220,c49941_g3_i8_72153,Contig10217_151485,c47162_g1_i3_60441,c38729_g1_i6_43426,c48488_g1_i3_65579,c44185_g1_i4_53035,c28520_g1_i2_25588,c51053_g2_i5_77098,c39856_g3_i1_45600,c37960_g1_i1_41196,Contig28554_171858,c12587_g1_i1_6954,c4…
ko00520	Amino sugar and nucleotide sugar metabolism	29	107	72	K00012,K00326,K00621,K00698,K00820,K00844,K00884,K00963,K00965,K00966,K00972,K00983,K01097,K01183,K01443,K01639,K01711,K01784,K01809,K01810,K01835,K01836,K02377,K02564,K05304,K08678,K12373,K15779,K17497,	c48899_g1_i3_67637,c38277_g1_i1_42107,c37023_g1_i1_38888,Contig31275_174882,Contig1953_161831,Contig22485_165115,Contig7952_184144,c14530_g2_i1_9203,c38636_g2_i5_43148,c79971_g1_i1_126202,Contig7344_183469,c49520_g1_i3_70506,c79162_g1_i1_125075,c48169_g2_i3_64175,c48041_g1_i1_63643,c38611_g1_i1_43071,c34996_g1_i2_35234,c50157_g1_i1_73009,Contig28871_172210,c46671_g2_i1_58877,c31456_g3_i1_29751,c3…
ko04012	ErbB signaling pathway	29	60	63	K00922,K01116,K02649,K02677,K03083,K03099,K04364,K04368,K04371,K04377,K04409,K04430,K04431,K04438,K04440,K04456,K04515,K04688,K04707,K05704,K05725,K05734,K06279,K06619,K07203,K07365,K07827,K09593,K11224,	c33596_g1_i2_32997,c51120_g1_i6_77425,c37667_g1_i2_40419,c49795_g1_i7_71549,Contig29287_172672,Contig2112_163599,c48196_g3_i3_64278,Contig28870_172209,c45625_g1_i3_56134,c49085_g4_i4_68670,c48093_g1_i2_63843,Contig28909_172252,c36716_g1_i1_38269,c32594_g1_i2_31483,c45167_g6_i1_55100,c51353_g2_i2_78575,c51322_g3_i1_78421,c49470_g1_i3_70334,c50253_g4_i1_73426,c49772_g2_i2_71490,c48930_g3_i2_67789,C…
ko00280	Valine, leucine and isoleucine degradation	29	57	64	K00020,K00022,K00128,K00140,K00166,K00167,K00248,K00249,K00253,K00382,K00626,K00826,K01027,K01640,K01641,K01968,K01969,K05605,K05607,K07508,K07509,K07511,K07515,K08683,K09478,K09699,K13524,K14085,K18660,	c48260_g1_i1_64560,c35022_g1_i2_35277,c43774_g1_i1_52263,c46312_g2_i2_57831,c81982_g1_i1_128717,c37967_g1_i4_41221,c38233_g8_i2_41967,c6825_g1_i1_107396,Contig5013_180880,c92945_g1_i1_142793,c45659_g1_i2_56209,c48990_g2_i1_68078,c47672_g4_i1_62254,c51347_g10_i3_78537,c35828_g1_i1_36578,c46312_g2_i3_57832,Contig8142_184356,c41139_g1_i1_47711,c37682_g1_i4_40459,Contig15358_157196,c46448_g1_i2_58261…
ko04915	Estrogen signaling pathway	29	65	65	K00922,K02183,K02649,K03099,K03283,K04079,K04345,K04364,K04368,K04371,K04374,K04450,K04456,K04534,K04615,K04632,K04634,K04958,K05704,K05858,K06068,K06279,K07827,K08041,K08042,K08049,K09048,K09487,K09571,	Contig1202_153488,c34722_g1_i1_34779,c37167_g1_i1_39240,c49426_g1_i2_70172,c42655_g1_i1_50262,Contig29287_172672,c25494_g1_i1_21686,c5185_g1_i2_80822,c13367_g1_i1_7813,c25986_g1_i3_22314,c49085_g4_i4_68670,c47043_g5_i4_60017,c44683_g1_i3_54045,Contig28059_171308,Contig28909_172252,c36716_g1_i1_38269,c51464_g4_i1_79099,c51353_g2_i2_78575,Contig15059_156864,c51322_g3_i1_78421,Contig19096_161349,c33…
ko04261	Adrenergic signaling in cardiomyocytes	29	91	81	K00922,K01539,K01540,K02183,K02649,K03456,K04345,K04354,K04371,K04374,K04382,K04441,K04445,K04450,K04456,K04515,K04632,K04634,K04962,K05850,K05858,K06269,K08041,K08042,K08049,K09048,K10373,K11583,K11584,	Contig1202_153488,c50561_g3_i2_74846,c50315_g1_i1_73698,c37167_g1_i1_39240,c49426_g1_i2_70172,c35236_g1_i2_35604,c42655_g1_i1_50262,Contig29287_172672,c38729_g1_i6_43426,Contig28675_171992,c27428_g1_i1_24194,c44799_g2_i3_54297,c13367_g1_i1_7813,c44799_g2_i2_54296,Contig28554_171858,c49997_g2_i5_72361,c25986_g1_i3_22314,c49085_g4_i4_68670,Contig8208_184429,Contig29018_172374,c47043_g5_i4_60017,c44…
ko04020	Calcium signaling pathway	29	133	90	K00871,K00907,K00911,K01116,K02183,K02677,K04248,K04345,K04348,K04515,K04632,K04634,K04718,K04958,K04962,K05208,K05850,K05853,K05858,K05863,K06268,K07190,K08041,K08042,K08049,K09565,K15040,K16056,K16059,	c39086_g2_i2_44478,Contig1202_153488,c50561_g3_i2_74846,c50588_g2_i1_74964,c37167_g1_i1_39240,c49426_g1_i2_70172,c49509_g5_i5_70471,c25494_g1_i1_21686,Contig28675_171992,c7540_g1_i1_119037,c44799_g2_i3_54297,c13367_g1_i1_7813,c44799_g2_i2_54296,c25986_g1_i3_22314,c48484_g1_i1_65561,c47043_g5_i4_60017,c66309_g1_i1_104468,c44683_g1_i3_54045,c51132_g1_i3_77481,Contig28059_171308,c47135_g1_i1_60345,c…
ko04721	Synaptic vesicle cycle	29	39	115	K01528,K02144,K02145,K02146,K02147,K02148,K02149,K02150,K02151,K02152,K02153,K02154,K02155,K03661,K04560,K04646,K06027,K08155,K11824,K11826,K11827,K13504,K15015,K15290,K15292,K15293,K15294,K15296,K18211,K00922,K02089,K02206,K02649,K03083,K03097,K03115,K03175,K03237,K03247,K03283,K04404,K04427,K04447,K04456,K04467,K04729,K04730,K04733,K05410,K06626,K07899,K08860,K10144,K10151,K11224,K14753,K16194,…	Contig15723_157602,c46536_g1_i1_58528,c46040_g1_i1_57100,c43890_g2_i1_52493,c37652_g1_i1_40378,c51120_g1_i6_77425,c47887_g3_i5_63047,c51351_g2_i2_78564,c37667_g1_i2_40419,c42405_g2_i1_49853,c50839_g2_i2_76038,Contig29210_172588,Contig2216_164754,c46236_g2_i1_57637,Contig29287_172672,c37581_g1_i2_40206,c50712_g2_i3_75482,c48244_g1_i3_64474,c47637_g2_i2_62130,c48639_g4_i2_66298,c46973_g8_i1_59775,c…
ko05231	Choline metabolism in cancer	29	59	81	K00889,K00901,K00922,K00968,K01080,K01115,K01116,K02649,K02677,K03099,K04364,K04368,K04371,K04392,K04440,K04456,K04688,K05747,K06276,K06515,K07203,K07207,K07208,K07827,K08202,K08268,K14156,K15377,K18695,	c43116_g2_i3_51127,c40333_g1_i1_46354,Contig2024_162621,Contig26092_169123,c36888_g1_i1_38609,Contig29287_172672,Contig7471_183610,Contig2023_162610,c49976_g2_i2_72293,c50605_g1_i6_75030,c50689_g2_i5_75376,c37252_g2_i1_39425,c49085_g4_i4_68670,Contig2312_165821,c51053_g5_i1_77099,c75526_g1_i1_119268,Contig28909_172252,Contig8247_184472,c36716_g1_i1_38269,Contig26777_169883,c32594_g1_i2_31483,c513…
ko04660	T cell receptor signaling pathway	29	80	109	K00922,K01116,K02089,K02649,K03083,K03099,K04348,K04364,K04368,K04371,K04393,K04409,K04427,K04431,K04441,K04456,K04467,K04513,K04707,K05730,K05734,K06268,K06276,K07209,K07364,K07365,K07369,K07827,K12076,K00922,K01679,K02649,K03099,K03868,K03871,K03872,K03873,K04353,K04364,K04368,K04371,K04392,K04393,K04409,K04438,K04456,K04498,K05734,K06277,K07293,K07299,K07827,K08268,K09097,K09592,K09593,K09594,	Contig2024_162621,c33596_g1_i2_32997,c36888_g1_i1_38609,Contig1896_161197,Contig29210_172588,c49759_g1_i1_71426,c49795_g1_i7_71549,Contig29287_172672,c38729_g1_i6_43426,c49825_g5_i2_71695,c47556_g1_i3_61839,Contig2023_162610,c48244_g1_i3_64474,Contig2112_163599,c22873_g1_i2_18477,Contig28554_171858,c49159_g1_i1_69118,c12587_g1_i1_6954,c48196_g3_i3_64278,Contig28870_172209,c46781_g2_i1_59182,c4562…
ko00010	Glycolysis / Gluconeogenesis	28	79	64	K00002,K00016,K00121,K00128,K00134,K00161,K00162,K00382,K00627,K00844,K00850,K00873,K00927,K01084,K01596,K01623,K01689,K01785,K01792,K01803,K01810,K01834,K01835,K03103,K03841,K08074,K14085,K15779,	Contig30996_174571,c47191_g2_i1_60567,c45701_g1_i1_56307,Contig16459_158419,c43870_g1_i2_52456,c49837_g2_i3_71759,c49188_g1_i1_69261,c48703_g5_i1_66621,c81982_g1_i1_128717,c38233_g8_i2_41967,c47365_g2_i3_61179,c49188_g1_i6_69262,c79162_g1_i1_125075,c34996_g1_i2_35234,c50157_g1_i1_73009,c48990_g2_i1_68078,c45812_g1_i1_56578,c47672_g4_i1_62254,c43736_g1_i1_52196,c40982_g2_i1_47442,c38915_g9_i3_4406…
ko04150	mTOR signaling pathway	28	30	120	K00922,K01110,K02649,K02677,K02991,K03258,K03259,K04371,K04373,K04456,K04688,K06276,K07198,K07203,K07204,K07207,K07208,K07209,K07298,K08266,K08267,K08268,K08269,K08271,K08272,K16172,K16185,K16186,K01116,K02144,K02145,K02146,K02147,K02148,K02149,K02150,K02151,K02152,K02153,K02154,K02155,K02677,K03661,K03662,K04345,K04632,K05692,K05701,K07342,K07937,K08049,K09481,K10949,K10950,K10951,K10956,	Contig2024_162621,Contig1202_153488,c45989_g1_i5_56979,c38285_g1_i1_42128,Contig7305_183426,Contig26092_169123,Contig26127_169162,c19746_g1_i1_14967,c45372_g1_i2_55564,c49461_g2_i1_70293,Contig1896_161197,c42405_g2_i1_49853,c49647_g1_i2_71005,c39114_g1_i1_44511,Contig7437_183572,Contig29287_172672,c2111_g1_i1_16352,c45784_g2_i1_56506,c46111_g1_i3_57293,Contig16107_158029,c45264_g1_i2_55332,Contig…
ko04270	Vascular smooth muscle contraction	28	74	70	K00907,K01047,K02183,K02677,K04345,K04346,K04368,K04371,K04513,K04514,K04577,K04632,K04634,K04936,K04958,K05858,K06068,K06269,K06270,K08041,K08042,K08049,K12318,K12323,K12331,K12751,K16343,K18050,	c39086_g2_i2_44478,Contig1202_153488,c37167_g1_i1_39240,c49426_g1_i2_70172,c25494_g1_i1_21686,c13367_g1_i1_7813,c38200_g2_i2_41874,c25986_g1_i3_22314,c46793_g1_i2_59221,c47043_g5_i4_60017,c44683_g1_i3_54045,Contig28059_171308,Contig16260_158199,c37004_g2_i3_38845,c36716_g1_i1_38269,c42678_g2_i1_50305,c5566_g1_i1_87127,Contig14326_156050,c56886_g1_i1_89099,Contig19096_161349,c42696_g1_i1_50334,c38…
ko04668	TNF signaling pathway	28	87	51	K00922,K02187,K02649,K04368,K04371,K04374,K04398,K04403,K04404,K04426,K04427,K04430,K04431,K04432,K04440,K04441,K04445,K04450,K04456,K04467,K05629,K07209,K07763,K09048,K09258,K15637,K16060,K17065,	Contig1896_161197,c50839_g2_i2_76038,Contig29210_172588,c42655_g1_i1_50262,Contig29287_172672,c38729_g1_i6_43426,Contig27860_171087,c48244_g1_i3_64474,Contig28554_171858,c35891_g1_i1_36681,c49085_g4_i4_68670,c36716_g1_i1_38269,Contig34922_178934,c37819_g10_i3_40829,c37819_g10_i2_40828,c51353_g2_i2_78575,c51322_g3_i1_78421,Contig16456_158416,c50408_g1_i2_74114,c37829_g2_i2_40852,c33435_g1_i1_32762…
ko00310	Lysine degradation	28	54	74	K00022,K00128,K00164,K00252,K00306,K00471,K00626,K00658,K00825,K06101,K07511,K07515,K09186,K09188,K09189,K11419,K11420,K11421,K11422,K11423,K11424,K11427,K11428,K11429,K11433,K11703,K13647,K14085,	Contig26936_170060,c50852_g1_i1_76102,c48322_g1_i3_64859,c47031_g1_i1_59975,c44988_g1_i1_54710,c48879_g1_i8_67535,c43774_g1_i1_52263,c46312_g2_i2_57831,c21290_g1_i1_16567,c38215_g1_i2_41913,c47137_g2_i3_60356,c38233_g8_i2_41967,c42537_g1_i1_50087,c50469_g1_i3_74424,c48135_g1_i1_64032,c48990_g2_i1_68078,c43470_g1_i2_51722,c48838_g2_i12_67324,c49531_g2_i3_70539,c46312_g2_i3_57832,c41514_g1_i2_48341…
ko03020	RNA polymerase	28	50	118	K02999,K03000,K03002,K03004,K03005,K03006,K03007,K03008,K03009,K03010,K03011,K03012,K03013,K03014,K03015,K03016,K03017,K03018,K03019,K03020,K03021,K03022,K03023,K03024,K03025,K03026,K03027,K14721,K03362,K04371,K04392,K04393,K04438,K04440,K04441,K04467,K04514,K05692,K05700,K05704,K05719,K05747,K05754,K05755,K05756,K05757,K05758,K05759,K06106,K06619,K07209,K08339,K12366,K12836,K13708,K13728,	Contig7653_183812,c21151_g1_i1_16399,c36888_g1_i1_38609,c38191_g3_i1_41841,Contig1896_161197,c49998_g3_i1_72365,Contig29210_172588,Contig7319_183441,c43082_g1_i1_51060,c45712_g2_i1_56331,c43780_g1_i1_52283,c38729_g1_i6_43426,c45264_g1_i2_55332,c89057_g1_i1_137810,c46268_g2_i2_57709,Contig16990_159009,Contig27770_170987,c49533_g1_i3_70546,c56311_g1_i1_88186,c49342_g1_i5_69865,Contig28554_171858,c5…
ko04360	Axon guidance	28	80	65	K02090,K03083,K04348,K04352,K04371,K04392,K04393,K04409,K04513,K04514,K05110,K05463,K05719,K05725,K05734,K05743,K05765,K06268,K06619,K06820,K06841,K06842,K06843,K07520,K07521,K07525,K07526,K07827,	c47696_g1_i3_62327,c33596_g1_i2_32997,c40672_g1_i2_46926,c36888_g1_i1_38609,c51039_g1_i4_77025,c48766_g4_i2_66932,c49191_g1_i1_69273,c9687_g1_i1_147933,Contig28870_172209,c45625_g1_i3_56134,c49706_g1_i1_71243,Contig28909_172252,c37004_g2_i3_38845,c36716_g1_i1_38269,c46154_g1_i2_57439,c51039_g1_i5_77026,c45167_g6_i1_55100,c58812_g1_i1_92047,c47524_g4_i3_61735,Contig25138_168063,Contig3847_179583,C…
ko00562	Inositol phosphate metabolism	27	45	78	K00010,K00140,K00328,K00469,K00888,K00889,K00911,K00913,K00914,K00920,K00921,K00922,K00923,K00999,K01092,K01099,K01106,K01107,K01109,K01110,K01116,K01803,K01858,K03103,K05858,K13711,K15759,	c49426_g1_i2_70172,c49509_g5_i5_70471,Contig29287_172672,c45998_g1_i1_57010,Contig16459_158419,c43153_g1_i1_51175,Contig27913_171146,c50605_g1_i6_75030,c47976_g1_i1_63370,c48239_g2_i1_64438,c25986_g1_i3_22314,c48281_g7_i2_64662,c49085_g4_i4_68670,c45921_g1_i2_56830,Contig30658_174196,c48325_g2_i3_64875,c46597_g6_i2_58681,c34035_g1_i1_33654,c32594_g1_i2_31483,c49178_g1_i4_69213,c48245_g2_i1_64482,…
ko04350	TGF-beta signaling pathway	27	50	121	K03094,K03347,K03456,K03868,K04371,K04377,K04382,K04498,K04500,K04501,K04513,K04514,K04657,K04661,K04662,K04674,K04675,K04676,K04677,K04678,K04681,K04682,K04686,K04688,K13578,K16621,K17696,K00922,K01110,K02084,K02089,K02206,K02219,K02649,K03175,K03875,K04377,K04453,K04456,K04467,K04725,K05635,K05636,K05637,K05719,K05725,K06237,K06240,K06620,K06626,K07209,K08738,K09848,K16060,	c49172_g3_i4_69188,c41176_g1_i1_47777,Contig15723_157602,c46536_g1_i1_58528,Contig1896_161197,Contig29210_172588,c80620_g1_i1_126980,Contig27040_170177,c47895_g6_i7_63072,c50218_g4_i3_73284,c51186_g7_i6_77752,c24205_g1_i1_20154,Contig29287_172672,c50750_g3_i2_75641,c50003_g3_i5_72388,c39185_g1_i1_44615,c51126_g1_i4_77454,Contig7983_184178,c77287_g1_i1_121978,c22873_g1_i2_18477,c49085_g4_i4_68670,…
ko00260	Glycine, serine and threonine metabolism	26	69	112	K00049,K00058,K00108,K00273,K00274,K00281,K00306,K00314,K00382,K00552,K00600,K00605,K00639,K00643,K00827,K00831,K01079,K01620,K01697,K01754,K01758,K01834,K02437,K14085,K15788,K15789,K00922,K01283,K02649,K03175,K03456,K04354,K04371,K04382,K04398,K04430,K04440,K04441,K04456,K04467,K04500,K04534,K04632,K04634,K04674,K04729,K04730,K04733,K05858,K07209,K08041,K08057,	c35663_g1_i2_36298,Contig15723_157602,c36082_g1_i2_37010,c33222_g1_i1_32460,c47469_g1_i2_61518,c49426_g1_i2_70172,Contig1896_161197,Contig29210_172588,Contig16458_158418,c47895_g6_i7_63072,c34024_g1_i1_33631,c46236_g2_i1_57637,Contig29287_172672,c38729_g1_i6_43426,c50003_g3_i5_72388,c39185_g1_i1_44615,c38912_g1_i1_44056,c27428_g1_i1_24194,c13367_g1_i1_7813,Contig1731_159365,Contig28554_171858,c81…
ko04912	GnRH signaling pathway	26	60	62	K01115,K02183,K03099,K04345,K04364,K04368,K04371,K04374,K04393,K04428,K04430,K04431,K04432,K04440,K04441,K04515,K04632,K04634,K04958,K05704,K05858,K07763,K07827,K08041,K08042,K08049,	c43116_g2_i3_51127,Contig1202_153488,c37167_g1_i1_39240,c49426_g1_i2_70172,c42655_g1_i1_50262,c25494_g1_i1_21686,c38729_g1_i6_43426,c13367_g1_i1_7813,Contig28554_171858,c25986_g1_i3_22314,c47043_g5_i4_60017,c44683_g1_i3_54045,Contig28059_171308,Contig28909_172252,c36716_g1_i1_38269,c47173_g1_i3_60491,Contig19096_161349,c103633_g1_i1_3472,c33435_g1_i1_32762,c50350_g2_i7_73853,Contig27036_170172,c4…
ko04070	Phosphatidylinositol signaling system	26	38	89	K00888,K00889,K00901,K00911,K00913,K00914,K00920,K00921,K00922,K00923,K00981,K00999,K01092,K01099,K01106,K01107,K01109,K01110,K01116,K02183,K02649,K02677,K04958,K05858,K13711,K15759,	c37167_g1_i1_39240,c49426_g1_i2_70172,c49509_g5_i5_70471,Contig29287_172672,c45998_g1_i1_57010,c25494_g1_i1_21686,Contig7471_183610,c43153_g1_i1_51175,Contig29000_172355,c50605_g1_i6_75030,c47976_g1_i1_63370,c48239_g2_i1_64438,c25986_g1_i3_22314,c48281_g7_i2_64662,c49085_g4_i4_68670,c45921_g1_i2_56830,Contig30658_174196,c51548_g3_i2_79581,c44683_g1_i3_54045,c48325_g2_i3_64875,c34035_g1_i1_33654,c…
ko00970	Aminoacyl-tRNA biosynthesis	26	64	152	K00604,K01866,K01867,K01868,K01869,K01870,K01872,K01873,K01874,K01875,K01876,K01880,K01881,K01883,K01885,K01886,K01887,K01889,K01890,K01892,K01893,K02433,K02434,K02435,K04567,K14163,K00922,K02649,K03083,K03099,K03175,K03237,K03250,K03456,K04354,K04364,K04371,K04382,K04440,K04441,K04456,K04467,K04706,K05410,K06276,K06698,K07209,K07827,K08860,K16194,K16196,K00922,K01110,K02105,K02206,K02649,K03083,…	c47420_g1_i2_61349,c48556_g2_i2_65912,c40846_g1_i4_47208,Contig15723_157602,Contig30824_174381,c46536_g1_i1_58528,c34722_g1_i1_34779,c51351_g2_i2_78564,Contig1896_161197,c45937_g1_i1_56870,Contig29210_172588,c42655_g1_i1_50262,Contig1315_154743,Contig29287_172672,c40846_g1_i3_47207,c38729_g1_i6_43426,c47636_g1_i1_62126,c27428_g1_i1_24194,c37112_g2_i1_39101,c22873_g1_i2_18477,Contig28554_171858,Co…
ko00330	Arginine and proline metabolism	25	121	59	K00128,K00261,K00273,K00274,K00286,K00294,K00318,K00472,K00611,K00657,K00797,K00802,K00819,K00933,K01476,K01581,K01611,K01755,K01915,K01940,K08660,K14085,K14454,K14455,K14677,	c48468_g15_i3_65479,c44652_g1_i1_53990,c53089_g1_i1_82926,c48473_g2_i5_65514,c48096_g3_i1_63858,c46158_g4_i1_57447,c38233_g8_i2_41967,Contig6126_182116,Contig1085_152187,c84481_g1_i1_132098,c42290_g1_i1_49668,c48990_g2_i1_68078,c11494_g1_i1_5765,c33080_g1_i2_32234,c47557_g1_i2_61843,c37682_g1_i4_40459,Contig26353_169413,c44808_g1_i2_54319,c48994_g1_i2_68096,c47654_g2_i1_62201,c51899_g1_i7_80998,c…
ko01212	Fatty acid metabolism	25	70	63	K00022,K00232,K00248,K00249,K00507,K00626,K00645,K00665,K01074,K01897,K07508,K07509,K07511,K07512,K07515,K08765,K08766,K09458,K09478,K09479,K10251,K10258,K10703,K11262,K15013,	c48260_g1_i1_64560,c44376_g1_i1_53404,c48330_g2_i2_64907,c49578_g4_i1_70727,c43774_g1_i1_52263,c51537_g2_i2_79513,c46312_g2_i2_57831,c50858_g5_i5_76139,c10382_g1_i1_3610,Contig5013_180880,Contig29281_172666,c45659_g1_i2_56209,c46797_g1_i1_59230,Contig28566_171871,c51347_g10_i3_78537,c35828_g1_i1_36578,Contig16099_158019,c46312_g2_i3_57832,c9430_g1_i1_144572,c51121_g5_i1_77433,c49578_g4_i2_70729,c…
ko04972	Pancreatic secretion	25	62	75	K01047,K01312,K01539,K01540,K02677,K04353,K04392,K04513,K04632,K04634,K04936,K04958,K04962,K05850,K05853,K05858,K07901,K07904,K08041,K08042,K08049,K08780,K10951,K13855,K14073,	c50561_g3_i2_74846,c36888_g1_i1_38609,c49426_g1_i2_70172,c35236_g1_i2_35604,c25494_g1_i1_21686,Contig28675_171992,Contig4421_180222,c44799_g2_i3_54297,c39918_g1_i2_45690,c13367_g1_i1_7813,c44799_g2_i2_54296,c25986_g1_i3_22314,c46793_g1_i2_59221,c47043_g5_i4_60017,c18845_g1_i1_14020,Contig28059_171308,Contig16260_158199,c2738_g1_i1_24118,c38104_g3_i4_41585,c47135_g1_i1_60345,c37004_g2_i3_38845,c43…
ko04916	Melanogenesis	24	64	96	K02105,K02183,K02353,K02354,K02375,K02432,K02677,K03083,K04345,K04368,K04371,K04491,K04498,K04515,K04534,K04632,K04634,K05858,K07827,K08041,K08042,K08049,K09048,K09455,K00922,K02085,K02105,K02157,K02187,K02649,K03083,K04368,K04371,K04377,K04392,K04440,K04456,K04491,K04500,K04501,K04513,K04674,K07827,K08731,K08734,K08735,K08737,K08738,	Contig1202_153488,c45625_g1_i1_56132,c41176_g1_i1_47777,c39620_g1_i1_45271,c37167_g1_i1_39240,c36888_g1_i1_38609,c49426_g1_i2_70172,Contig27040_170177,c47895_g6_i7_63072,c50218_g4_i3_73284,Contig29287_172672,c51843_g4_i2_80801,Contig14585_156337,c50003_g3_i5_72388,c39185_g1_i1_44615,c13367_g1_i1_7813,c22873_g1_i2_18477,Contig28870_172209,c25986_g1_i3_22314,c49085_g4_i4_68670,c28993_g1_i1_26232,c4…
ko04380	Osteoclast differentiation	24	94	54	K00922,K02649,K03175,K04348,K04364,K04368,K04371,K04392,K04403,K04404,K04427,K04431,K04440,K04441,K04456,K04467,K04674,K06268,K07209,K07364,K08008,K08601,K09455,K14381,	Contig15723_157602,Contig28817_172150,c36888_g1_i1_38609,Contig1896_161197,c50839_g2_i2_76038,Contig29210_172588,c45103_g1_i1_54962,Contig29287_172672,c38729_g1_i6_43426,c39185_g1_i1_44615,c48244_g1_i3_64474,Contig28554_171858,c49085_g4_i4_68670,c47472_g5_i1_61531,c36716_g1_i1_38269,c50389_g1_i1_74023,Contig27854_171080,Contig28816_172149,c51353_g2_i2_78575,Contig32498_176240,c47506_g5_i1_61672,c…
ko05132	Salmonella infection	24	81	60	K04371,K04392,K04393,K04437,K04440,K04441,K04514,K04729,K05692,K05701,K05747,K05754,K05755,K05756,K05757,K05758,K05759,K06071,K07897,K10407,K10413,K10414,K10415,K10416,	c36888_g1_i1_38609,Contig7319_183441,c45712_g2_i1_56331,Contig16522_158490,c38729_g1_i6_43426,c45264_g1_i2_55332,c39856_g3_i1_45600,Contig28554_171858,c45035_g1_i1_54819,c36175_g1_i5_37182,c47501_g1_i1_61646,c37217_g2_i1_39346,c36716_g1_i1_38269,c48407_g3_i2_65189,c43669_g1_i1_52073,c48400_g1_i10_65158,c97939_g1_i1_149260,c20436_g1_i1_15685,c48445_g1_i2_65343,c60579_g1_i1_94928,c51085_g1_i18_7724…
ko04670	Leukocyte transendothelial migration	23	71	63	K00922,K01116,K02105,K02649,K02677,K04353,K04392,K04393,K04441,K04513,K04514,K05691,K05692,K05699,K05700,K05702,K05719,K05725,K05730,K05760,K07293,K08008,K12757,	c36888_g1_i1_38609,c48255_g1_i2_64531,Contig29287_172672,c38729_g1_i6_43426,c45264_g1_i2_55332,c49841_g1_i1_71777,Contig27770_170987,Contig28554_171858,c49159_g1_i1_69118,c12587_g1_i1_6954,c49085_g4_i4_68670,c37004_g2_i3_38845,c46154_g1_i2_57439,c32594_g1_i2_31483,c84614_g1_i1_132270,c51353_g2_i2_78575,c51039_g1_i1_77024,c48132_g1_i1_64014,Contig25138_168063,c51116_g3_i1_77412,Contig27613_170813,…
ko04620	Toll-like receptor signaling pathway	23	74	83	K00922,K02649,K03175,K04368,K04371,K04392,K04398,K04403,K04404,K04427,K04430,K04431,K04432,K04440,K04441,K04456,K04467,K04729,K04730,K04733,K05402,K05410,K07209,K00922,K02089,K02649,K03099,K04364,K04368,K04371,K04377,K04438,K04456,K04467,K04496,K04501,K04674,K04707,K06067,K06279,K06619,K06620,K07209,K07293,K07827,K11224,	Contig15723_157602,c51120_g1_i6_77425,c51351_g2_i2_78564,c36888_g1_i1_38609,c37667_g1_i2_40419,Contig1896_161197,c50839_g2_i2_76038,Contig29210_172588,Contig27040_170177,c50218_g4_i3_73284,c49795_g1_i7_71549,c46236_g2_i1_57637,Contig29287_172672,c38729_g1_i6_43426,c49017_g1_i5_68251,c39185_g1_i1_44615,c48244_g1_i3_64474,Contig2112_163599,Contig28554_171858,c12587_g1_i1_6954,c49085_g4_i4_68670,c48…
ko04713	Circadian entrainment	23	73	77	K02183,K02633,K02677,K04345,K04371,K04445,K04515,K04534,K04536,K04539,K04547,K04632,K04634,K04958,K04962,K05208,K05858,K07376,K08041,K08042,K08049,K11265,K12318,	Contig1202_153488,c37167_g1_i1_39240,c50738_g1_i11_75588,c49426_g1_i2_70172,c25494_g1_i1_21686,c7540_g1_i1_119037,c42083_g2_i1_49315,c48531_g4_i2_65763,c44799_g2_i3_54297,c13367_g1_i1_7813,c44799_g2_i2_54296,c73353_g1_i1_115824,c25986_g1_i3_22314,Contig16527_158495,c47043_g5_i4_60017,c44683_g1_i3_54045,Contig16525_158493,Contig28059_171308,c47135_g1_i1_60345,c36716_g1_i1_38269,c50738_g1_i7_75592,…
ko00513	Various types of N-glycan biosynthesis	23	12	48	K00717,K00726,K00736,K00753,K01230,K01231,K03842,K03843,K03844,K03845,K03846,K03847,K07151,K07432,K07441,K07968,K12666,K12667,K12668,K12669,K12670,K14459,K14464,	c50836_g2_i2_76011,c37946_g3_i3_41176,c51210_g3_i3_77877,c42966_g1_i1_50849,c48975_g2_i14_68017,c51318_g1_i2_78397,c67783_g1_i1_106643,Contig7478_183617,c46775_g1_i1_59163,c50712_g6_i2_75485,c51210_g3_i1_77875,c50783_g3_i7_75761,c50783_g3_i3_75759,c50836_g2_i3_76012,c48562_g1_i2_65947,c44490_g1_i1_53658,c34155_g1_i2_33863,c47387_g1_i1_61236,c33379_g1_i2_32688,c50544_g2_i2_74766,c45231_g1_i1_55257…
ko04115	p53 signaling pathway	23	58	55	K01110,K02084,K02087,K02089,K02187,K02206,K04398,K04402,K04506,K04728,K05868,K06626,K06640,K06641,K07207,K08738,K10134,K10143,K10144,K10146,K10147,K10151,K10808,	c41176_g1_i1_47777,c46536_g1_i1_58528,c43890_g2_i1_52493,Contig26092_169123,Contig13915_155593,c49123_g6_i11_68927,c28993_g1_i1_26232,c29654_g1_i1_27196,c75526_g1_i1_119268,c29654_g1_i2_27197,Contig26777_169883,c38966_g2_i4_44262,c39991_g1_i1_45793,c42950_g1_i2_50822,c47834_g5_i2_62842,c35701_g1_i1_36370,c46551_g1_i2_58555,Contig28824_172158,Contig26768_169873,c50452_g1_i1_74335,c45426_g1_i1_5567…
ko04210	Apoptosis	23	62	41	K00922,K01173,K02084,K02187,K02310,K02311,K02649,K04345,K04348,K04398,K04456,K04467,K04725,K04727,K04728,K04729,K04730,K04733,K04739,K06268,K07209,K08738,K16060,	c35036_g1_i1_35301,Contig1202_153488,c41176_g1_i1_47777,Contig1896_161197,Contig29210_172588,c49151_g3_i1_69092,c46236_g2_i1_57637,Contig29287_172672,c49123_g6_i11_68927,c49085_g4_i4_68670,c28993_g1_i1_26232,Contig27360_170532,c51353_g2_i2_78575,c44428_g2_i2_53519,c51322_g3_i1_78421,c60154_g1_i1_94216,c50408_g1_i2_74114,Contig1559_157453,c37615_g4_i1_40305,c38823_g2_i3_43731,c42279_g1_i1_49643,Co…
ko04725	Cholinergic synapse	23	86	48	K00922,K01049,K02649,K02677,K04345,K04368,K04371,K04374,K04447,K04456,K04515,K04534,K04536,K04539,K04547,K04634,K04958,K05858,K07827,K08041,K08042,K08049,K09048,	Contig1202_153488,c49426_g1_i2_70172,c42655_g1_i1_50262,Contig29287_172672,c25494_g1_i1_21686,c48638_g2_i2_66294,c42083_g2_i1_49315,c13367_g1_i1_7813,c25986_g1_i3_22314,c49085_g4_i4_68670,c50466_g2_i2_74405,Contig28059_171308,Contig28909_172252,c36716_g1_i1_38269,c51353_g2_i2_78575,c51322_g3_i1_78421,c37327_g1_i2_39617,Contig19096_161349,c50815_g1_i2_75931,c41458_g1_i2_48233,c48586_g1_i3_66055,c3…
ko04917	Prolactin signaling pathway	22	58	108	K00501,K00922,K00965,K02649,K03083,K03099,K04248,K04364,K04368,K04371,K04440,K04441,K04447,K04456,K04695,K05704,K06279,K07827,K09408,K10151,K10322,K11224,K00922,K01476,K02187,K02649,K02677,K04345,K04632,K04634,K05635,K05636,K05637,K05699,K05700,K05725,K05858,K06236,K06237,K06240,K07889,K07897,K08041,K13963,	Contig1202_153488,c43890_g2_i1_52493,c51120_g1_i6_77425,c37667_g1_i2_40419,c49426_g1_i2_70172,c24205_g1_i1_20154,Contig29287_172672,c38729_g1_i6_43426,c17414_g1_i1_12393,c51002_g1_i1_76857,c50750_g3_i2_75641,c45301_g1_i1_55413,c13367_g1_i1_7813,Contig27770_170987,Contig10911_152256,Contig28554_171858,Contig28870_172209,c25986_g1_i3_22314,c49085_g4_i4_68670,c38689_g2_i1_43297,c47043_g5_i4_60017,Co…
ko04750	Inflammatory mediator regulation of TRP channels	22	65	53	K00922,K01116,K02183,K02649,K02677,K04345,K04432,K04440,K04441,K04515,K04632,K04634,K04958,K05704,K05858,K06068,K06269,K08041,K08042,K08049,K16343,K18050,	Contig1202_153488,c37167_g1_i1_39240,c49426_g1_i2_70172,Contig29287_172672,c25494_g1_i1_21686,c38729_g1_i6_43426,c13367_g1_i1_7813,Contig28554_171858,c25986_g1_i3_22314,c49085_g4_i4_68670,c47043_g5_i4_60017,c44683_g1_i3_54045,Contig28059_171308,c32594_g1_i2_31483,c51353_g2_i2_78575,c42678_g2_i1_50305,Contig19096_161349,c42696_g1_i1_50334,c38772_g1_i3_43558,c50350_g2_i7_73853,c43375_g1_i1_51552,c4…
ko04724	Glutamatergic synapse	22	82	56	K00910,K01115,K01915,K02677,K04345,K04348,K04371,K04534,K04536,K04539,K04547,K04632,K04634,K04958,K05208,K05858,K06268,K08041,K08042,K08049,K15009,K15010,	c43116_g2_i3_51127,Contig1202_153488,c49426_g1_i2_70172,c42973_g1_i2_50863,c25494_g1_i1_21686,c7540_g1_i1_119037,c42083_g2_i1_49315,c40065_g1_i1_45935,c13367_g1_i1_7813,c25986_g1_i3_22314,c47043_g5_i4_60017,Contig28059_171308,c36716_g1_i1_38269,c47173_g1_i3_60491,c43595_g1_i1_51942,Contig19096_161349,c103633_g1_i1_3472,c37369_g1_i3_39698,c47792_g2_i2_62683,c41458_g1_i2_48233,c37884_g2_i2_40985,c3…
ko04330	Notch signaling pathway	21	28	47	K02353,K02599,K04496,K04497,K04498,K04505,K05948,K06052,K06053,K06057,K06058,K06059,K06061,K06062,K06063,K06064,K06066,K06067,K06170,K06171,K06172,	c49579_g1_i1_70734,c38769_g1_i1_43547,c49640_g1_i1_70974,c35964_g1_i2_36790,Contig28897_172238,Contig8489_184740,c68000_g1_i1_106987,c49017_g1_i5_68251,c47579_g1_i5_61913,c22873_g1_i2_18477,c37940_g6_i1_41151,Contig13595_155237,c49270_g1_i1_69594,c38726_g1_i3_43421,c50333_g1_i2_73772,Contig17074_159103,c47938_g1_i1_63234,c50063_g4_i2_72639,c47083_g1_i1_60140,c48817_g1_i4_67194,c49560_g2_i3_70658,…
ko00020	Citrate cycle (TCA cycle)	21	52	53	K00025,K00026,K00030,K00031,K00161,K00162,K00164,K00234,K00236,K00237,K00382,K00627,K00658,K01596,K01647,K01648,K01679,K01681,K01899,K01900,K01958,	Contig30996_174571,c51432_g2_i2_78947,Contig26883_170001,c36606_g1_i1_38034,c49578_g1_i3_70722,c49759_g1_i1_71426,c47556_g1_i3_61839,c38929_g3_i2_44111,c45150_g1_i3_55064,c48703_g5_i1_66621,c81982_g1_i1_128717,Contig1752_159598,c50694_g1_i1_75392,c45812_g1_i1_56578,c47672_g4_i1_62254,c43736_g1_i1_52196,c48838_g2_i12_67324,c41514_g1_i2_48341,Contig1922_161487,c43200_g1_i1_51249,c4773_g1_i1_62461,c…
ko04260	Cardiac muscle contraction	21	57	45	K00411,K00412,K00413,K00415,K00416,K00417,K00418,K01539,K01540,K02256,K02262,K02263,K02264,K02265,K02266,K02267,K02268,K02270,K02272,K04962,K10373,	c35236_g1_i2_35604,c28979_g2_i1_26218,c44799_g2_i3_54297,c44799_g2_i2_54296,c14_g1_i1_8547,c49997_g2_i5_72361,c18845_g1_i1_14020,c47135_g1_i1_60345,c43294_g1_i1_51411,c36544_g2_i7_37910,c43840_g1_i3_52397,c51885_g4_i1_80929,c36544_g2_i9_37911,Contig11125_152494,Contig16302_158246,c72989_g1_i1_115231,c38333_g1_i1_42251,c44847_g1_i1_54390,c47321_g2_i3_61014,Contig16301_158245,c42345_g1_i5_49753,c39…
ko03060	Protein export	21	39	31	K03104,K03105,K03106,K03107,K03108,K03109,K03217,K07342,K09481,K09490,K09540,K09647,K09648,K10956,K12272,K12275,K12946,K12947,K12948,K13280,K13431,	c42319_g2_i1_49710,c48105_g1_i1_63891,c35061_g2_i1_35341,c47433_g1_i1_61389,c42672_g1_i1_50294,c42319_g1_i1_49708,c46359_g1_i1_57967,c28694_g1_i1_25831,c16938_g1_i1_11907,c47757_g1_i1_62562,c45851_g1_i3_56673,Contig2615_169187,c65860_g1_i1_103772,c34763_g1_i1_34850,c43112_g1_i1_51117,Contig1814_160287,c42388_g2_i1_49822,c67133_g1_i1_105664,c42388_g1_i1_49821,c48903_g1_i1_67663,c45413_g2_i1_55643,…
ko03440	Homologous recombination	21	59	31	K02327,K02328,K03111,K03165,K03504,K04482,K07466,K08775,K08991,K10739,K10865,K10866,K10867,K10870,K10871,K10873,K10875,K10879,K10880,K10882,K10901,	c47041_g1_i1_60006,Contig15376_157216,c35381_g2_i2_35832,c44989_g2_i4_54714,Contig7414_183547,c47812_g1_i1_62747,c45305_g3_i1_55425,c32800_g1_i1_31807,c48540_g1_i3_65799,c47898_g1_i1_63082,c41042_g1_i2_47549,c48762_g9_i2_66916,c47250_g1_i1_60797,c44741_g1_i2_54171,c36583_g1_i1_37984,c45542_g1_i1_55933,c51659_g2_i4_80125,c56048_g1_i1_87763,c47278_g1_i1_60882,c47556_g1_i1_61836,c34573_g1_i1_34559,c…
ko00563	Glycosylphosphatidylinositol(GPI)-anchor biosynthesis	21	26	41	K03434,K03857,K03859,K03860,K03861,K05283,K05284,K05285,K05286,K05287,K05288,K05289,K05290,K05291,K05292,K05293,K05294,K05310,K07541,K07542,K08098,	c47032_g1_i2_59977,c46422_g1_i1_58170,Contig13827_155495,c48109_g2_i1_63896,c40427_g1_i2_46506,c41023_g1_i3_47522,Contig16756_158749,c44777_g1_i1_54254,c48858_g2_i1_67435,c47907_g1_i5_63114,c45065_g1_i1_54880,c45234_g1_i1_55264,c41023_g1_i1_47521,c41508_g1_i1_48326,c45759_g1_i1_56435,c44966_g2_i4_54643,c41508_g1_i3_48330,c77596_g1_i1_122470,c49073_g4_i2_68587,c45359_g1_i3_55530,Contig28386_171671…
ko00071	Fatty acid degradation	21	45	47	K00022,K00121,K00128,K00232,K00248,K00249,K00252,K00626,K01897,K07508,K07509,K07511,K07515,K08765,K08766,K09478,K09479,K13238,K13239,K14085,K15013,	c48260_g1_i1_64560,c44992_g1_i3_54723,c48330_g2_i2_64907,c43774_g1_i1_52263,c46312_g2_i2_57831,c50858_g5_i5_76139,c38233_g8_i2_41967,Contig5013_180880,c45659_g1_i2_56209,c48990_g2_i1_68078,Contig28566_171871,c43247_g1_i3_51342,c51347_g10_i3_78537,c34094_g1_i2_33765,c35828_g1_i1_36578,Contig16099_158019,c46312_g2_i3_57832,c37682_g1_i4_40459,c48994_g1_i2_68096,c43247_g1_i2_51340,c95506_g1_i1_146170…
ko04911	Insulin secretion	21	66	66	K01539,K01540,K02677,K04345,K04374,K04450,K04515,K04560,K04632,K04634,K04936,K04962,K05325,K05858,K07299,K08041,K08042,K08049,K09048,K13504,K18211,	Contig1202_153488,c46040_g1_i1_57100,c49426_g1_i2_70172,c35236_g1_i2_35604,c42655_g1_i1_50262,c27164_g2_i1_23836,c50712_g2_i3_75482,c44799_g2_i3_54297,c13367_g1_i1_7813,c44799_g2_i2_54296,Contig24278_167107,c25986_g1_i3_22314,c47043_g5_i4_60017,c18845_g1_i1_14020,Contig28059_171308,c50869_g4_i2_76204,c47135_g1_i1_60345,c43294_g1_i1_51411,c49730_g3_i1_71315,c50271_g1_i1_73527,c42345_g1_i5_49753,c4…
ko04623	Cytosolic DNA-sensing pathway	21	44	42	K03007,K03009,K03013,K03014,K03016,K03018,K03019,K03020,K03021,K03022,K03023,K03024,K03025,K03026,K03027,K04467,K05410,K07209,K10790,K14721,K17834,	c21151_g1_i1_16399,c51351_g2_i2_78564,Contig1896_161197,c49998_g3_i1_72365,Contig29210_172588,c43780_g1_i1_52283,c46268_g2_i2_57709,c56311_g1_i1_88186,c49342_g1_i5_69865,c42032_g1_i2_49236,c47851_g1_i1_62891,Contig14676_156438,c42732_g1_i1_50396,c45593_g1_i1_56048,c49342_g1_i1_69864,c37236_g1_i1_39385,c43704_g1_i1_52145,c47273_g1_i1_60867,c43309_g1_i1_51434,c48806_g3_i1_67108,c59974_g1_i1_93909,c…
ko00561	Glycerolipid metabolism	21	61	73	K00002,K00011,K00128,K00629,K00863,K00864,K00901,K01046,K01059,K01080,K09881,K11155,K13506,K13509,K13517,K13523,K14073,K14085,K14457,K15728,K15788,	c40333_g1_i1_46354,c49995_g1_i10_72353,Contig25737_168728,Contig14533_156280,c4781_g1_i1_62737,c54300_g1_i1_84821,Contig7471_183610,c50686_g1_i7_75370,c48537_g1_i10_65786,c395_g1_i1_45085,c38233_g8_i2_41967,c37313_g1_i1_39584,c51053_g5_i1_77099,c50775_g2_i2_75728,Contig752_183664,c48537_g1_i8_65790,c46491_g1_i3_58384,c48990_g2_i1_68078,c37000_g1_i1_38836,c49887_g3_i7_71954,c56003_g1_i1_87698,Cont…
ko04540	Gap junction	21	54	51	K02087,K02677,K03099,K04345,K04364,K04368,K04371,K04632,K04634,K04958,K05701,K05704,K05858,K07374,K07375,K07376,K07827,K08041,K08042,K08049,K12318,	Contig1202_153488,c38664_g2_i1_43234,c49426_g1_i2_70172,c25494_g1_i1_21686,c26041_g2_i1_22379,c13367_g1_i1_7813,c39856_g3_i1_45600,c25986_g1_i3_22314,c47043_g5_i4_60017,Contig28059_171308,Contig28909_172252,c36716_g1_i1_38269,c37653_g1_i1_40379,Contig14326_156050,Contig19096_161349,c30510_g3_i1_28383,Contig27036_170172,c50815_g1_i2_75931,c41458_g1_i2_48233,c32264_g2_i1_30944,Contig33286_177116,c4…
ko00620	Pyruvate metabolism	21	72	56	K00016,K00025,K00026,K00029,K00049,K00128,K00161,K00162,K00382,K00626,K00627,K00873,K01007,K01069,K01512,K01596,K01679,K01759,K01958,K11262,K14085,	Contig30996_174571,Contig509_180964,c37475_g3_i3_39963,c49759_g1_i1_71426,c47556_g1_i3_61839,c38929_g3_i2_44111,c51537_g2_i2_79513,c46312_g2_i2_57831,c48703_g5_i1_66621,c81982_g1_i1_128717,c38233_g8_i2_41967,c48547_g1_i1_65862,Contig29281_172666,Contig1752_159598,c48873_g2_i5_67510,c58736_g1_i1_91936,c48990_g2_i1_68078,c45812_g1_i1_56578,c47672_g4_i1_62254,c43736_g1_i1_52196,Contig28451_171744,Co…
ko00250	Alanine, aspartate and glutamate metabolism	21	54	47	K00139,K00261,K00264,K00272,K00294,K00764,K00814,K00820,K00827,K01580,K01755,K01756,K01915,K01939,K01940,K01953,K11540,K13524,K13566,K14454,K14455,	Contig14158_155863,c44986_g1_i1_54703,c47903_g3_i6_63109,c35870_g3_i8_36646,c53089_g1_i1_82926,c49598_g1_i3_70809,Contig29285_172670,c49392_g1_i9_70039,Contig15840_157732,c47903_g3_i11_63105,c45336_g1_i3_55488,c42290_g1_i1_49668,c49392_g1_i4_70038,c11494_g1_i1_5765,c51542_g1_i6_79542,c50401_g3_i1_74076,c50456_g3_i5_74359,c44244_g1_i2_53142,c47172_g1_i1_60483,c50218_g3_i1_73283,c47351_g1_i1_61126,…
ko04970	Salivary secretion	20	59	63	K01539,K01540,K02183,K02677,K04345,K04632,K04634,K04936,K04958,K05850,K05858,K07376,K08041,K08042,K08049,K10951,K12318,K13504,K13855,K13915,	Contig1202_153488,c50561_g3_i2_74846,c37167_g1_i1_39240,c49426_g1_i2_70172,c35236_g1_i2_35604,c25494_g1_i1_21686,Contig28675_171992,Contig4421_180222,c13367_g1_i1_7813,c25986_g1_i3_22314,c47043_g5_i4_60017,c44683_g1_i3_54045,c18845_g1_i1_14020,Contig28059_171308,c2738_g1_i1_24118,c38104_g3_i4_41585,c43294_g1_i1_51411,c17529_g1_i1_12514,c58177_g1_i1_91097,Contig14326_156050,c48418_g3_i1_65236,Cont…
ko05032	Morphine addiction	20	56	44	K00910,K02677,K04345,K04439,K04534,K04536,K04539,K04547,K04615,K04632,K05181,K08041,K08042,K08049,K08291,K13293,K13298,K15015,K18283,K18437,	Contig1202_153488,c46921_g1_i3_59592,c42083_g2_i1_49315,c5185_g1_i2_80822,c13367_g1_i1_7813,c47043_g5_i4_60017,c49100_g1_i2_68780,c39995_g1_i1_45805,Contig28059_171308,c33670_g1_i3_33103,Contig15059_156864,c37369_g1_i3_39698,c36667_g1_i7_38162,c47792_g2_i2_62683,c50854_g4_i1_76109,c43911_g1_i1_52523,c41458_g1_i2_48233,Contig23746_166516,Contig2054_162954,c49047_g1_i2_68420,c32264_g2_i1_30944,c445…
ko00270	Cysteine and methionine metabolism	20	64	96	K00016,K00025,K00026,K00547,K00558,K00772,K00789,K00797,K00802,K00815,K01251,K01611,K01697,K01758,K08963,K08964,K08967,K09880,K14454,K14455,K00922,K01110,K02085,K02105,K02157,K02649,K03083,K03099,K04364,K04368,K04371,K04377,K04456,K04491,K05691,K06272,K06276,K07827,K08734,K09408,	c45625_g1_i1_56132,c35663_g1_i2_36298,c39654_g1_i1_45315,c33222_g1_i1_32460,c48255_g1_i2_64531,c45071_g1_i1_54888,Contig29287_172672,Contig14585_156337,c48096_g3_i1_63858,c3833_g1_i1_42242,c46158_g4_i1_57447,Contig28870_172209,c49085_g4_i4_68670,c37872_g1_i1_40966,c17913_g1_i2_12919,c46793_g1_i1_59220,c84481_g1_i1_132098,Contig28909_172252,Contig1752_159598,c31339_g1_i1_29598,c88143_g1_i1_136655,…
ko05230	Central carbon metabolism in cancer	20	46	73	K00036,K00161,K00162,K00844,K00850,K00873,K00922,K01110,K01834,K02649,K04368,K04371,K04377,K04456,K05093,K07203,K07299,K07827,K08268,K11416,K00922,K02089,K02649,K04368,K04371,K04392,K04393,K04440,K04456,K04467,K04482,K04500,K04501,K04674,K06620,K07209,K07827,K08773,K08775,	Contig2024_162621,c36888_g1_i1_38609,Contig1896_161197,Contig29210_172588,Contig27040_170177,c47895_g6_i7_63072,c50218_g4_i3_73284,Contig29287_172672,c50003_g3_i5_72388,c39185_g1_i1_44615,Contig2023_162610,c49837_g2_i3_71759,c48703_g5_i1_66621,c49085_g4_i4_68670,c47365_g2_i3_61179,Contig19621_161933,Contig29089_172452,Contig28909_172252,c34996_g1_i2_35234,c36716_g1_i1_38269,c43736_g1_i1_52196,c51…
ko04320	Dorso-ventral axis formation	19	24	49	K02098,K02104,K02156,K02174,K02175,K02184,K02359,K02360,K02599,K02602,K02644,K02678,K03099,K03102,K03211,K04364,K04368,K04371,K07827,	c38769_g1_i1_43547,c48470_g3_i1_65501,Contig8489_184740,c47183_g1_i3_60534,c43128_g1_i1_51140,c46946_g1_i1_59676,c39164_g1_i1_44582,c48983_g8_i5_68055,c49678_g3_i1_71133,Contig2307_165765,Contig6271_182277,c48076_g1_i1_63791,c47176_g1_i12_60500,c42498_g1_i1_50016,c49670_g7_i2_71095,Contig27064_170203,Contig28909_172252,c47611_g2_i7_62046,c57096_g1_i1_89435,c36716_g1_i1_38269,c43230_g1_i5_51308,c3…
ko04962	Vasopressin-regulated water reabsorption	19	33	45	K04345,K04632,K04648,K06027,K07889,K07904,K08049,K09048,K10413,K10414,K10415,K10416,K10418,K10424,K10426,K10427,K10428,K12462,K13504,	Contig1202_153488,c46425_g2_i2_58187,c37652_g1_i1_40378,c39522_g1_i1_45123,c44984_g1_i2_54699,Contig2222_164821,c45301_g1_i1_55413,Contig15757_157639,c31990_g1_i1_30522,c47043_g5_i4_60017,c36175_g1_i5_37182,Contig28059_171308,c37217_g2_i1_39346,c38582_g1_i2_42991,c48400_g1_i10_65158,c47714_g2_i4_62399,c51085_g1_i18_77241,c44586_g1_i4_53852,c51295_g2_i1_78302,c44846_g1_i1_54387,c47461_g1_i2_61496,…
ko04920	Adipocytokine signaling pathway	19	45	42	K01084,K01596,K01897,K04440,K04447,K04456,K04467,K07198,K07199,K07200,K07203,K07209,K07293,K07297,K07298,K07299,K08765,K15013,K16172,	Contig30996_174571,c45989_g1_i5_56979,Contig1896_161197,Contig29210_172588,c48330_g2_i2_64907,Contig7437_183572,Contig16107_158029,c12587_g1_i1_6954,Contig7436_183571,c51039_g1_i1_77024,c49730_g3_i1_71315,c51322_g3_i1_78421,c50271_g1_i1_73527,c47114_g1_i1_60273,c4773_g1_i1_62461,c41107_g1_i1_47660,c43375_g1_i1_51552,c49874_g1_i2_71895,Contig176_159686,c34768_g1_i1_34855,c47725_g4_i4_62441,c38823_…
ko04727	GABAergic synapse	19	63	39	K01580,K01915,K02677,K04345,K04534,K04536,K04539,K04547,K04615,K05181,K05704,K06027,K08041,K08042,K08049,K08341,K13524,K15015,K15376,	Contig1202_153488,c37652_g1_i1_40378,c42083_g2_i1_49315,c5185_g1_i2_80822,c13367_g1_i1_7813,Contig28059_171308,Contig15059_156864,c43911_g1_i1_52523,c41458_g1_i2_48233,Contig23746_166516,c49047_g1_i2_68420,c32264_g2_i1_30944,c43811_g1_i1_52337,c44586_g1_i4_53852,c49858_g2_i1_71835,c105141_g1_i1_4360,Contig13233_154836,c32106_g1_i1_30709,c45647_g1_i1_56180,c42083_g2_i2_49316,c50980_g3_i2_76760,c49…
ko00500	Starch and sucrose metabolism	19	79	55	K00012,K00688,K00693,K00699,K00700,K00844,K00963,K01084,K01176,K01187,K01194,K01195,K01196,K01810,K01835,K08678,K12316,K15779,K16055,	c46680_g1_i1_58899,Contig13017_154596,c49712_g1_i1_71255,c62646_g1_i1_98420,c46608_g2_i2_58718,c5580_g1_i1_87350,Contig27349_170519,Contig24891_167788,c46756_g3_i2_59121,c89230_g1_i1_138002,c28157_g1_i1_25112,c79162_g1_i1_125075,c37553_g2_i1_40151,Contig7522_183667,c48041_g1_i1_63643,c38611_g1_i1_43071,c46452_g1_i1_58270,c34996_g1_i2_35234,c28408_g1_i1_25438,c50157_g1_i1_73009,c29895_g1_i3_27552,…
ko03410	Base excision repair	19	41	35	K02324,K02325,K02326,K02327,K02328,K03504,K03506,K03649,K03660,K04799,K04802,K10747,K10771,K10773,K10776,K10798,K10801,K10802,K10803,	c44954_g4_i1_54622,c50225_g3_i1_73312,c48593_g4_i1_66091,c45452_g3_i1_55731,Contig15966_157871,c39462_g1_i1_45026,Contig24696_167571,c43452_g1_i2_51684,Contig7716_183882,c47812_g1_i1_62747,c43637_g1_i1_52029,c49309_g7_i1_69757,c35678_g1_i2_36324,c60913_g1_i1_95479,c47898_g1_i1_63082,c47004_g2_i1_59903,Contig26200_169244,c25541_g1_i1_21751,c42733_g1_i1_50399,c5643_g1_i2_88372,c8757_g1_i1_135973,Co…
ko00380	Tryptophan metabolism	19	61	38	K00022,K00128,K00164,K00252,K00274,K00453,K00486,K00502,K00626,K00669,K00816,K00825,K01432,K01556,K01593,K03781,K07511,K07515,K14085,	c45418_g2_i1_55661,c2307_g1_i1_18735,c43774_g1_i1_52263,c46312_g2_i2_57831,c38233_g8_i2_41967,c49761_g1_i1_71446,c7456_g2_i1_117707,c43387_g1_i3_51578,c48990_g2_i1_68078,c36997_g1_i2_38825,c69794_g1_i1_109857,c48838_g2_i12_67324,c46312_g2_i3_57832,c37682_g1_i4_40459,Contig5612_181545,c44431_g1_i2_53530,c48994_g1_i2_68096,c47942_g1_i1_63249,Contig26169_169208,c51190_g2_i3_77769,c34009_g1_i1_33597,…
ko04720	Long-term potentiation	19	41	50	K02183,K02677,K04345,K04348,K04353,K04368,K04371,K04373,K04374,K04498,K04515,K04634,K04958,K05208,K05858,K06268,K06269,K07827,K08041,	Contig1202_153488,c37167_g1_i1_39240,c49426_g1_i2_70172,c42655_g1_i1_50262,c25494_g1_i1_21686,c7540_g1_i1_119037,c13367_g1_i1_7813,c22873_g1_i2_18477,c25986_g1_i3_22314,c44683_g1_i3_54045,Contig28909_172252,c36716_g1_i1_38269,c51669_g1_i1_80164,c50063_g4_i2_72639,c48817_g1_i4_67194,Contig19096_161349,c42696_g1_i1_50334,c51669_g1_i7_80168,c46398_g1_i4_58106,c50815_g1_i2_75931,c48586_g1_i3_66055,c4…
ko00480	Glutathione metabolism	19	38	70	K00031,K00033,K00036,K00310,K00432,K00682,K00797,K00799,K00802,K01255,K01469,K01581,K01920,K10807,K10808,K11140,K11204,K11205,K18592,	c47481_g5_i10_61575,c50757_g6_i5_75662,c50078_g2_i4_72709,c48361_g5_i1_65028,c45187_g1_i2_55153,Contig7385_183514,c48096_g3_i1_63858,c46158_g4_i1_57447,c47270_g2_i5_60856,c47270_g2_i2_60855,c33346_g1_i2_32641,c30612_g1_i2_28533,Contig28926_172271,Contig20928_163385,Contig20855_163304,c35402_g1_i1_35855,c67501_g1_i1_106224,Contig19621_161933,c84481_g1_i1_132098,c32388_g1_i1_31143,c45452_g1_i1_5572…
ko04726	Serotonergic synapse	19	77	37	K00274,K00502,K01593,K02187,K02677,K04345,K04368,K04371,K04534,K04536,K04539,K04547,K04632,K04634,K04958,K05181,K05858,K07827,K08155,	Contig1202_153488,c49426_g1_i2_70172,c25494_g1_i1_21686,c42083_g2_i1_49315,c25986_g1_i3_22314,c47043_g5_i4_60017,Contig28909_172252,c7456_g2_i1_117707,c36716_g1_i1_38269,c36997_g1_i2_38825,Contig19096_161349,c50815_g1_i2_75931,Contig23746_166516,Contig33286_177116,Contig26639_169730,c42912_g1_i1_50746,Contig1347_155098,c14588_g1_i1_9267,Contig16366_158316,c45647_g1_i1_56180,c42083_g2_i2_49316,c99…
ko04918	Thyroid hormone synthesis	19	47	42	K00432,K01539,K01540,K02677,K04345,K04374,K04450,K04632,K04634,K04958,K05858,K08041,K08042,K08049,K08054,K09048,K09487,K09490,K15173,	Contig1202_153488,c49426_g1_i2_70172,c35236_g1_i2_35604,c42655_g1_i1_50262,c47433_g1_i1_61389,c25494_g1_i1_21686,c13367_g1_i1_7813,c25986_g1_i3_22314,c47043_g5_i4_60017,c18845_g1_i1_14020,Contig28059_171308,c50637_g3_i1_75161,c43294_g1_i1_51411,Contig19096_161349,c41458_g1_i2_48233,c32264_g2_i1_30944,Contig33286_177116,c44586_g1_i4_53852,Contig26639_169730,c37910_g2_i2_41068,c42912_g1_i1_50746,c4…
ko04630	Jak-STAT signaling pathway	18	118	91	K00922,K02649,K03099,K04364,K04377,K04447,K04456,K04498,K04695,K04700,K04703,K04705,K04706,K04707,K07293,K10151,K11224,K17383,K02105,K04393,K04513,K04514,K05692,K05719,K05747,K05754,K05755,K05756,K05757,K05758,K06106,K06619,K07365,K07374,K07375,K11294,	c38664_g2_i1_43234,c43890_g2_i1_52493,c51120_g1_i6_77425,c37667_g1_i2_40419,c49795_g1_i7_71549,c45712_g2_i1_56331,c48329_g3_i4_64903,Contig29287_172672,c26041_g2_i1_22379,c45264_g1_i2_55332,Contig2112_163599,c22873_g1_i2_18477,c12587_g1_i1_6954,c49085_g4_i4_68670,c37853_g6_i2_40914,c45035_g1_i1_54819,c49086_g1_i5_68676,c48093_g1_i2_63843,c44266_g2_i2_53181,c37004_g2_i3_38845,c46154_g1_i2_57439,c4…
ko00600	Sphingolipid metabolism	18	40	42	K00654,K00720,K01080,K01201,K01441,K01634,K04708,K04710,K04712,K04714,K04716,K04718,K12309,K12349,K12350,K12351,K12353,K17108,	c40333_g1_i1_46354,c80139_g1_i1_126418,c47441_g1_i1_61432,Contig29147_172517,Contig9736_186126,c47095_g1_i1_60197,c74919_g1_i1_118268,c57704_g1_i1_90388,c49118_g3_i6_68900,c43866_g1_i3_52445,c39823_g1_i2_45556,c51053_g5_i1_77099,Contig1463_156387,c48151_g1_i1_64102,c49118_g3_i1_68899,c49926_g2_i1_72096,Contig26101_169134,c6609_g1_i1_104113,c44383_g1_i1_53420,c48001_g1_i1_63464,c48001_g2_i1_63465,…
ko04370	VEGF signaling pathway	18	33	34	K00922,K01116,K02649,K02677,K04348,K04368,K04371,K04392,K04393,K04441,K04443,K04456,K04718,K05704,K05725,K05760,K06268,K07827,	c36888_g1_i1_38609,Contig29287_172672,c38729_g1_i6_43426,c49841_g1_i1_71777,Contig28554_171858,c49085_g4_i4_68670,Contig28909_172252,c36716_g1_i1_38269,c32594_g1_i2_31483,c84614_g1_i1_132270,c51353_g2_i2_78575,c51322_g3_i1_78421,c50253_g4_i1_73426,c50350_g2_i7_73853,c50815_g1_i2_75931,c42279_g1_i1_49643,c43550_g1_i1_51855,c50652_g1_i8_75231,c19959_g1_i1_15190,c48366_g1_i4_65041,c44638_g1_i1_53957…
ko00030	Pentose phosphate pathway	18	44	41	K00033,K00036,K00115,K00615,K00616,K00850,K00852,K00948,K01053,K01057,K01619,K01623,K01783,K01807,K01810,K01835,K03841,K15779,	c47191_g2_i1_60567,c45701_g1_i1_56307,Contig7521_183666,c60483_g1_i1_94772,c49837_g2_i3_71759,c47365_g2_i3_61179,Contig19621_161933,c79162_g1_i1_125075,Contig29019_172375,c50157_g1_i1_73009,c50448_g6_i1_74312,c43242_g1_i5_51332,c46182_g1_i1_57497,c97509_g1_i1_148734,c49837_g2_i7_71760,c43848_g1_i2_52404,c45755_g2_i1_56424,Contig7254_183369,c14093_g1_i1_8660,c45405_g2_i1_55626,c67474_g1_i1_106180,…
ko04080	Neuroactive ligand-receptor interaction	18	257	46	K01312,K04148,K04209,K04225,K04233,K04237,K04239,K04248,K04577,K04578,K04615,K04811,K05053,K05181,K05195,K05208,K05770,K14049,	Contig28052_171301,c34128_g1_i1_33817,c48602_g1_i1_66134,c7540_g1_i1_119037,c5185_g1_i2_80822,c39918_g1_i2_45690,c42839_g1_i2_50605,c76486_g1_i1_120729,Contig17782_159889,c38797_g5_i2_43646,c27420_g2_i1_24184,c44989_g1_i1_54713,c77185_g1_i1_121821,c38797_g6_i1_43647,c42404_g1_i2_49848,Contig15059_156864,c101332_g1_i1_1229,Contig13009_154587,c88010_g1_i1_136498,Contig23746_166516,c49047_g1_i2_6842…
ko04723	Retrograde endocannabinoid signaling	17	70	42	K02677,K04345,K04371,K04440,K04441,K04534,K04536,K04539,K04547,K04634,K04958,K05181,K05858,K08041,K08042,K08049,K15015,	Contig1202_153488,c49426_g1_i2_70172,c25494_g1_i1_21686,c38729_g1_i6_43426,c42083_g2_i1_49315,c13367_g1_i1_7813,Contig28554_171858,c25986_g1_i3_22314,Contig28059_171308,c36716_g1_i1_38269,Contig19096_161349,c50350_g2_i7_73853,c43911_g1_i1_52523,c43375_g1_i1_51552,c41458_g1_i2_48233,Contig23746_166516,c32264_g2_i1_30944,Contig33286_177116,c44586_g1_i4_53852,c47725_g4_i4_62441,Contig26639_169730,c4…
ko04664	Fc epsilon RI signaling pathway	17	43	56	K00922,K01116,K02649,K03099,K04364,K04368,K04371,K04392,K04430,K04431,K04432,K04440,K04441,K04456,K05730,K06276,K07827,K02084,K02187,K02308,K03781,K04348,K04392,K04426,K04432,K04441,K04565,K04569,K04575,K05208,K06268,K08738,K11518,K11519,	c41176_g1_i1_47777,c36391_g1_i1_37599,c36888_g1_i1_38609,Contig29287_172672,c38729_g1_i6_43426,c7540_g1_i1_119037,Contig28554_171858,c49159_g1_i1_69118,c49085_g4_i4_68670,c28993_g1_i1_26232,Contig22668_165318,Contig28909_172252,c36716_g1_i1_38269,c32594_g1_i2_31483,c51353_g2_i2_78575,c51322_g3_i1_78421,c50350_g2_i7_73853,Contig27036_170172,c40147_g1_i1_46061,c43375_g1_i1_51552,c50815_g1_i2_75931,…
ko04130	SNARE interactions in vesicular transport	17	34	66	K04560,K08488,K08489,K08490,K08492,K08493,K08495,K08496,K08497,K08498,K08504,K08507,K08509,K08515,K08516,K08517,K13504,K00922,K01110,K01116,K02089,K02183,K02649,K02677,K03099,K04364,K04368,K04371,K04456,K04515,K06279,K06620,K07203,K07827,	c43473_g1_i1_51731,c37167_g1_i1_39240,Contig29287_172672,c50712_g2_i3_75482,Contig30971_174544,c47651_g1_i1_62185,c49085_g4_i4_68670,c44683_g1_i3_54045,c50869_g4_i2_76204,Contig28909_172252,c36716_g1_i1_38269,c32594_g1_i2_31483,c51353_g2_i2_78575,c49722_g1_i3_71284,c47834_g5_i2_62842,c44563_g1_i3_53807,c51322_g3_i1_78421,c36896_g1_i1_38624,c38042_g2_i2_41412,c37001_g1_i1_38838,Contig27036_170172,…
ko04650	Natural killer cell mediated cytotoxicity	17	74	33	K00922,K01116,K02187,K02649,K02677,K03099,K04348,K04364,K04368,K04371,K04392,K04409,K05730,K06268,K06279,K07293,K07827,	c36888_g1_i1_38609,Contig29287_172672,c49159_g1_i1_69118,c12587_g1_i1_6954,c49085_g4_i4_68670,Contig28909_172252,c36716_g1_i1_38269,c32594_g1_i2_31483,c51353_g2_i2_78575,c51039_g1_i1_77024,Contig27036_170172,c40147_g1_i1_46061,c50815_g1_i2_75931,c50777_g4_i1_75732,Contig15646_157516,c42279_g1_i1_49643,c47336_g2_i2_61081,c44638_g1_i1_53957,c49065_g1_i1_68534,c50777_g1_i5_75731,c51057_g3_i1_77120,c…
ko00900	Terpenoid backbone biosynthesis	17	35	38	K00021,K00587,K00626,K00787,K00804,K00869,K01597,K01641,K01823,K05954,K05955,K06013,K08658,K11778,K12504,K12505,K13273,	Contig7582_183733,c35870_g3_i2_36644,c46528_g1_i2_58512,c46312_g2_i2_57831,c34425_g1_i3_34301,c49722_g1_i2_71283,Contig27186_170338,c43554_g1_i1_51860,c48421_g2_i1_65251,c47590_g2_i3_61960,c53397_g1_i1_83412,c46312_g2_i3_57832,c42433_g2_i1_49904,c46784_g1_i1_59191,c36748_g1_i1_38343,c50891_g4_i1_76311,c37689_g4_i3_40481,Contig25654_168636,c46990_g3_i2_59843,Contig14627_156384,Contig1996_162308,c3…
ko04064	NF-kappa B signaling pathway	17	84	34	K01116,K03097,K03115,K03175,K04403,K04404,K04427,K04467,K04725,K04728,K04729,K04730,K04733,K07209,K07369,K10577,K16060,	Contig15723_157602,Contig1896_161197,c50839_g2_i2_76038,Contig29210_172588,c46236_g2_i1_57637,c48244_g1_i3_64474,c49123_g6_i11_68927,Contig14340_156066,c32594_g1_i2_31483,Contig27854_171080,c44428_g2_i2_53519,c50408_g1_i2_74114,Contig1559_157453,c48244_g1_i1_64472,c45884_g1_i4_56758,c37615_g4_i1_40305,c42839_g1_i1_50603,c49023_g1_i4_68290,c38823_g2_i3_43731,Contig24214_167037,c32937_g1_i2_32017,C…
ko03320	PPAR signaling pathway	17	55	49	K00232,K00249,K00507,K00864,K01059,K01596,K01897,K06272,K06276,K08745,K08756,K08762,K08764,K08765,K08766,K08770,K15013,	Contig30996_174571,c39654_g1_i1_45315,c48330_g2_i2_64907,c54300_g1_i1_84821,c47479_g2_i2_61564,c50858_g5_i5_76139,c49515_g1_i6_70488,c50775_g2_i2_75728,c22281_g2_i1_17756,Contig28566_171871,c50530_g6_i1_74695,Contig16099_158019,c9430_g1_i1_144572,c4773_g1_i1_62461,c47095_g3_i3_60199,c48259_g2_i6_64555,Contig8176_184393,c77888_g1_i1_122935,c51774_g1_i2_80561,c37311_g1_i1_39578,Contig27193_170346,c…
ko05031	Amphetamine addiction	17	43	35	K00274,K00501,K01593,K02183,K02677,K04345,K04348,K04374,K04450,K04515,K04560,K04632,K05208,K06268,K06269,K08155,K09048,	Contig1202_153488,c37167_g1_i1_39240,c42655_g1_i1_50262,c17414_g1_i1_12393,c7540_g1_i1_119037,c50712_g2_i3_75482,c47043_g5_i4_60017,c44683_g1_i3_54045,c50869_g4_i2_76204,c36997_g1_i2_38825,c42696_g1_i1_50334,c48586_g1_i3_66055,c47860_g1_i1_62933,c27887_g1_i2_24754,c37910_g2_i2_41068,c42279_g1_i1_49643,Contig1347_155098,c88822_g1_i1_137536,c99379_g1_i1_150685,c38452_g1_i3_42586,c36972_g3_i4_38763,…
ko00860	Porphyrin and chlorophyll metabolism	16	104	33	K00228,K00231,K00510,K00643,K00699,K01195,K01599,K01698,K01719,K01749,K01764,K01772,K01885,K02257,K02259,K14163,	Contig16198_158129,Contig13017_154596,c49712_g1_i1_71255,c45429_g1_i1_55680,c37112_g2_i1_39101,c49295_g1_i1_69707,c50389_g1_i2_74025,c46756_g3_i2_59121,c49866_g1_i1_71872,c28408_g1_i1_25438,c47513_g5_i1_61697,c37287_g1_i2_39519,c37660_g1_i1_40398,c62976_g1_i1_98940,c50129_g2_i1_72919,c39677_g1_i1_45343,c39677_g2_i1_45344,c43971_g2_i1_52631,Contig24164_166981,c47798_g1_i5_62705,c36957_g1_i1_38725,…
ko05134	Legionellosis	16	68	39	K02084,K02187,K03231,K03233,K03283,K04077,K04398,K04729,K07874,K07937,K07953,K08517,K08738,K13525,K14416,K15464,	c48482_g1_i1_65558,c41176_g1_i1_47777,c76376_g1_i1_120565,Contig7305_183426,c47221_g1_i1_60686,c41879_g1_i1_48979,c44843_g1_i1_54382,c28993_g1_i1_26232,c45293_g3_i3_55399,c41579_g1_i1_48454,c51464_g4_i1_79099,Contig27291_170455,c49739_g1_i1_71346,c100354_g1_i1_337,c31513_g1_i1_29826,c46316_g1_i1_57845,c33446_g2_i1_32784,c37615_g4_i1_40305,c51236_g1_i1_78004,c40460_g1_i1_46562,c46827_g4_i1_59301,C…
ko03430	Mismatch repair	16	45	31	K02327,K02328,K03111,K03504,K04802,K07466,K08734,K08735,K08737,K10739,K10746,K10747,K10754,K10755,K10756,K10858,	c26163_g1_i2_22534,c47041_g1_i1_60006,c41005_g1_i3_47497,c51304_g2_i1_78345,c47651_g1_i3_62186,c39462_g1_i1_45026,Contig24696_167571,c31339_g1_i1_29598,c47812_g1_i1_62747,c41005_g1_i1_47495,c48540_g1_i3_65799,c47898_g1_i1_63082,c41042_g1_i2_47549,c40727_g1_i1_47034,c40838_g1_i1_47187,c47460_g3_i1_61493,c46870_g2_i5_59426,c26163_g1_i1_22533,c46870_g2_i4_59425,c85063_g1_i1_132842,c49772_g1_i1_71488…
ko04976	Bile secretion	16	58	34	K00021,K01253,K01539,K01540,K04345,K04632,K05658,K05659,K05673,K05681,K07299,K08041,K08042,K08049,K13855,K14360,	Contig34416_178372,Contig1202_153488,Contig26689_169785,c35236_g1_i2_35604,Contig4421_180222,c13367_g1_i1_7813,c47043_g5_i4_60017,c18845_g1_i1_14020,Contig28059_171308,c43294_g1_i1_51411,Contig7977_184171,c49730_g3_i1_71315,c50271_g1_i1_73527,c17529_g1_i1_12514,c50891_g4_i1_76311,Contig28664_171980,c50774_g4_i1_75724,c49874_g1_i2_71895,c41458_g1_i2_48233,c32264_g2_i1_30944,c44586_g1_i4_53852,Cont…
ko04662	B cell receptor signaling pathway	16	50	95	K00922,K02649,K03083,K03099,K04348,K04364,K04368,K04371,K04392,K04456,K04467,K05730,K06268,K07209,K07369,K07827,K01365,K02144,K02145,K02146,K02147,K02148,K02149,K02150,K02151,K02152,K02153,K02154,K02155,K03661,K03662,K05096,K02085,K02105,K02157,K02353,K02354,K02375,K02432,K03083,K04491,K04662,K06225,K06226,K06227,K06228,K06229,K00922,K02649,K03099,K04364,K04368,K04371,K04377,K04456,K04467,K04491,…	c45625_g1_i1_56132,c38670_g1_i11_43248,c39620_g1_i1_45271,c51120_g1_i6_77425,c36888_g1_i1_38609,c37667_g1_i2_40419,Contig1896_161197,c42405_g2_i1_49853,Contig29210_172588,Contig29287_172672,Contig14585_156337,c49159_g1_i1_69118,c46728_g1_i1_59042,Contig28870_172209,c49085_g4_i4_68670,c48800_g2_i6_67085,c48093_g1_i2_63843,Contig28909_172252,c36716_g1_i1_38269,c21023_g1_i1_16263,c45167_g6_i1_55100,…
ko04140	Regulation of autophagy	15	21	29	K00914,K07198,K08269,K08331,K08333,K08334,K08336,K08337,K08339,K08341,K08342,K08343,K17888,K17889,K17890,	c32746_g1_i1_31723,Contig28359_171641,c39114_g1_i1_44511,c49412_g2_i1_70121,Contig16107_158029,c46292_g1_i2_57766,c46813_g1_i2_59268,Contig24382_167223,Contig15009_156809,c37261_g1_i4_39448,Contig10897_152239,c42835_g1_i1_50595,c45856_g1_i2_56686,c49703_g1_i1_71236,c47685_g1_i1_62288,c46194_g1_i1_57526,c45856_g3_i1_56687,c49818_g2_i2_71658,c50399_g2_i1_74063,Contig13233_154836,c43560_g1_i1_51877,…
ko04971	Gastric acid secretion	15	46	41	K00907,K01539,K01540,K02183,K02677,K04345,K04515,K04632,K04634,K04958,K05858,K08041,K08042,K08049,K13855,	c39086_g2_i2_44478,Contig1202_153488,c37167_g1_i1_39240,c49426_g1_i2_70172,c35236_g1_i2_35604,c25494_g1_i1_21686,Contig4421_180222,c13367_g1_i1_7813,c25986_g1_i3_22314,c47043_g5_i4_60017,c44683_g1_i3_54045,c18845_g1_i1_14020,Contig28059_171308,c43294_g1_i1_51411,c17529_g1_i1_12514,c56886_g1_i1_89099,Contig19096_161349,c41458_g1_i2_48233,c48586_g1_i3_66055,c32264_g2_i1_30944,Contig33286_177116,c44…
ko00710	Carbon fixation in photosynthetic organisms	15	36	32	K00025,K00026,K00029,K00134,K00615,K00814,K00927,K01623,K01783,K01803,K01807,K03841,K11214,K14454,K14455,	Contig509_180964,c47191_g2_i1_60567,c45701_g1_i1_56307,c37475_g3_i3_39963,c43870_g1_i2_52456,c49392_g1_i9_70039,Contig29019_172375,Contig1752_159598,c45033_g1_i1_54815,c49392_g1_i4_70038,c40982_g2_i1_47442,c36772_g3_i2_38382,Contig23185_165893,c43848_g1_i2_52404,c45755_g2_i1_56424,Contig7334_183458,c45405_g2_i1_55626,c50218_g3_i1_73283,c37475_g3_i2_39962,c45451_g4_i2_55727,c43845_g1_i1_52402,c511…
ko02010	ABC transporters	15	325	34	K05643,K05655,K05656,K05657,K05658,K05659,K05661,K05662,K05665,K05668,K05673,K05674,K05676,K05677,K05681,	Contig34416_178372,c35707_g1_i1_36380,c36867_g1_i4_38576,c42121_g1_i1_49377,c51286_g1_i4_78263,c38166_g1_i4_41773,c46073_g1_i2_57175,c46248_g1_i2_57661,c51286_g1_i1_78261,c47651_g1_i6_62187,Contig7977_184171,Contig16538_158507,c49746_g1_i1_71373,Contig28664_171980,c50774_g4_i1_75724,c38041_g1_i2_41410,c48380_g1_i4_65094,c49746_g1_i2_71374,Contig1942_161709,Contig16323_158269,c47951_g1_i2_63288,c4…
ko04730	Long-term depression	15	42	30	K02677,K03456,K04346,K04368,K04371,K04382,K04534,K04578,K04632,K04634,K04958,K05858,K07376,K07827,K12318,	c49426_g1_i2_70172,c25494_g1_i1_21686,c76486_g1_i1_120729,c38200_g2_i2_41874,c25986_g1_i3_22314,c47043_g5_i4_60017,Contig28909_172252,c36716_g1_i1_38269,Contig14326_156050,c46821_g1_i1_59286,Contig19096_161349,c50815_g1_i2_75931,Contig33286_177116,Contig26639_169730,c37600_g1_i1_40259,c48936_g1_i2_67819,c42912_g1_i1_50746,Contig16366_158316,Contig17999_160129,c38200_g2_i3_41875,c48936_g1_i1_67818…
ko00051	Fructose and mannose metabolism	15	66	66	K00008,K00011,K00844,K00850,K00966,K01103,K01623,K01711,K01803,K01805,K01809,K02377,K03841,K17497,K18334,K00922,K01116,K02089,K02649,K02677,K03099,K04364,K04368,K04371,K04456,K05119,K06276,K06620,K07827,K09408,	c47191_g2_i1_60567,c45701_g1_i1_56307,Contig14533_156280,c51364_g1_i3_78628,c6166_g1_i1_96708,Contig29287_172672,Contig1953_161831,Contig7952_184144,c49837_g2_i3_71759,Contig7417_183550,c49085_g4_i4_68670,c47365_g2_i3_61179,c48169_g2_i3_64175,Contig28909_172252,c34996_g1_i2_35234,c36716_g1_i1_38269,c32594_g1_i2_31483,c46671_g2_i1_58877,c51353_g2_i2_78575,Contig30703_174247,c36772_g3_i2_38382,c498…
ko00410	beta-Alanine metabolism	15	31	33	K00128,K00140,K00207,K00249,K00797,K00802,K01431,K01464,K01580,K05605,K07511,K07515,K08660,K13524,K14085,	c48096_g3_i1_63858,c45205_g2_i1_55188,c43774_g1_i1_52263,c46158_g4_i1_57447,c49500_g1_i1_70438,c38233_g8_i2_41967,c84481_g1_i1_132098,c48990_g2_i1_68078,c37682_g1_i4_40459,c44808_g1_i2_54319,c48994_g1_i2_68096,Contig26558_169640,c38942_g1_i1_44180,Contig28016_171261,c50046_g1_i3_72569,c50980_g3_i2_76760,c48986_g5_i1_68066,c38556_g1_i1_42910,Contig7187_183294,c46654_g1_i1_58833,c47748_g2_i1_62532,…
ko04621	NOD-like receptor signaling pathway	15	51	31	K03175,K04079,K04371,K04398,K04403,K04404,K04427,K04440,K04441,K04467,K07209,K09487,K12795,K12796,K16060,	Contig15723_157602,c34722_g1_i1_34779,Contig1896_161197,c50839_g2_i2_76038,Contig29210_172588,c38729_g1_i6_43426,c48244_g1_i3_64474,Contig28554_171858,c36716_g1_i1_38269,Contig27854_171080,c50408_g1_i2_74114,c50350_g2_i7_73853,c48244_g1_i1_64472,c45884_g1_i4_56758,c43375_g1_i1_51552,c45030_g1_i1_54811,c49023_g1_i4_68290,c47725_g4_i4_62441,c38823_g2_i3_43731,Contig24214_167037,c50652_g1_i8_75231,c…
ko04340	Hedgehog signaling pathway	14	39	23	K03083,K03362,K04345,K04662,K06225,K06226,K06227,K06228,K06229,K06232,K08957,K08958,K08960,K16799,	Contig1202_153488,Contig28870_172209,Contig1840_160576,c36992_g1_i1_38812,c45167_g6_i1_55100,Contig7300_183421,c43237_g2_i1_51322,c45250_g1_i2_55304,c42195_g1_i1_49502,c48241_g1_i4_64453,c61119_g1_i1_95828,Contig14312_156035,c23748_g1_i1_19572,c43203_g1_i1_51255,c36972_g3_i4_38763,c48181_g6_i2_64215,c47009_g2_i1_59915,Contig16005_157916,c61819_g1_i1_97005,c50705_g1_i3_75450,c35890_g2_i1_36680,c51…
ko04961	Endocrine and other factor-regulated calcium reabsorption	14	27	35	K01528,K01539,K01540,K02677,K04345,K04632,K04634,K04646,K05858,K07904,K08049,K11824,K11826,K11827,	Contig1202_153488,c49426_g1_i2_70172,c35236_g1_i2_35604,c48639_g4_i2_66298,c46973_g8_i1_59775,c25986_g1_i3_22314,c47043_g5_i4_60017,c18845_g1_i1_14020,Contig28059_171308,c43294_g1_i1_51411,c38723_g1_i1_43406,c50355_g11_i1_73884,c48558_g1_i1_65924,c85878_g1_i1_133902,c33230_g2_i1_32474,Contig33286_177116,c44586_g1_i4_53852,c51045_g3_i1_77061,c44846_g1_i1_54387,Contig26639_169730,c42912_g1_i1_50746…
ko00983	Drug metabolism - other enzymes	14	22	41	K00088,K00106,K00207,K00699,K00757,K00876,K01195,K01431,K01464,K01489,K01519,K01951,K03927,K13421,	c41870_g1_i1_48958,c37757_g3_i2_40672,Contig13017_154596,c49712_g1_i1_71255,Contig28419_171708,Contig16529_158497,c38162_g1_i5_41757,c38541_g3_i4_42873,c45205_g2_i1_55188,c49500_g1_i1_70438,c48003_g1_i1_63476,c46756_g3_i2_59121,c50696_g1_i1_75399,Contig21449_163964,c28408_g1_i1_25438,c48508_g5_i1_65658,c40485_g1_i1_46606,c51577_g2_i3_79759,c38162_g1_i1_41755,c51577_g2_i1_79758,Contig26558_169640,…
ko00630	Glyoxylate and dicarboxylate metabolism	14	63	33	K00025,K00026,K00049,K00600,K00626,K01432,K01647,K01681,K01816,K01915,K02437,K03781,K11517,K15788,	c45418_g2_i1_55661,c47704_g2_i6_62369,c46312_g2_i2_57831,c47571_g1_i2_61879,Contig1752_159598,c50694_g1_i1_75392,c48873_g2_i5_67510,c46312_g2_i3_57832,c45174_g1_i1_55115,c47008_g2_i1_59912,c25594_g1_i1_21812,Contig7334_183458,c47402_g1_i2_61284,c47704_g2_i3_62368,Contig26896_170015,Contig26763_169868,c47571_g1_i3_61880,c50694_g1_i2_75394,c32106_g1_i1_30709,c35734_g1_i1_36413,c44504_g2_i1_53682,c5…
ko04622	RIG-I-like receptor signaling pathway	14	53	31	K00863,K03175,K04398,K04427,K04440,K04441,K04467,K05410,K07209,K08336,K08339,K08601,K09578,K11594,	Contig15723_157602,c51351_g2_i2_78564,Contig1896_161197,Contig29210_172588,c45103_g1_i1_54962,c38729_g1_i6_43426,c48244_g1_i3_64474,Contig28554_171858,Contig27854_171080,c41911_g2_i1_49032,c42835_g1_i1_50595,c45856_g1_i2_56686,c50350_g2_i7_73853,c48244_g1_i1_64472,c45884_g1_i4_56758,c43375_g1_i1_51552,Contig15777_157661,c49023_g1_i4_68290,c47725_g4_i4_62441,c38823_g2_i3_43731,c38479_g2_i1_42663,c…
ko00350	Tyrosine metabolism	13	59	25	K00121,K00274,K00451,K00457,K00501,K00503,K00815,K01555,K01593,K01800,K07253,K14454,K14455,	Contig16295_158237,c17414_g1_i1_12393,c36997_g1_i2_38825,c34094_g1_i2_33765,c74431_g1_i1_117484,c91866_g1_i1_141346,Contig34283_178224,c49970_g3_i3_72269,c39284_g1_i1_44762,c37618_g1_i2_40312,c46475_g1_i1_58334,c46603_g1_i2_58700,c50218_g3_i1_73283,c89782_g1_i1_138676,Contig1347_155098,c51177_g2_i5_77704,c80509_g1_i1_126839,c51177_g2_i4_77703,Contig33387_177228,Contig14016_155706,c35078_g4_i1_353…
ko00040	Pentose and glucuronate interconversions	13	51	42	K00002,K00008,K00011,K00012,K00078,K00128,K00699,K00854,K00963,K01195,K01783,K01805,K03331,	c45944_g1_i1_56885,Contig27325_170493,Contig14533_156280,Contig13017_154596,c49712_g1_i1_71255,c6166_g1_i1_96708,c30128_g1_i1_27842,c45944_g1_i3_56887,c46756_g3_i2_59121,c38233_g8_i2_41967,c48041_g1_i1_63643,c28408_g1_i1_25438,c37682_g1_i4_40459,c48683_g1_i1_66518,c43756_g1_i1_52226,c43848_g1_i2_52404,Contig27240_170399,c48994_g1_i2_68096,c47157_g1_i2_60426,c43971_g2_i1_52631,c47798_g1_i5_62705,c…
ko00680	Methane metabolism	13	186	30	K00058,K00121,K00600,K00831,K00850,K00863,K01007,K01070,K01079,K01623,K01689,K01834,K03841,	c47191_g2_i1_60567,c45701_g1_i1_56307,c34024_g1_i1_33631,c49837_g2_i3_71759,c47365_g2_i3_61179,c50304_g2_i2_73666,c48152_g1_i1_64106,c34094_g1_i2_33765,c49837_g2_i7_71760,c45405_g2_i1_55626,c34024_g1_i3_33633,c48788_g1_i1_67018,c48131_g4_i9_64010,c98645_g1_i1_150045,Contig7091_183188,Contig26325_169382,Contig1374_155398,Contig15915_157815,c47365_g2_i2_61178,c36239_g1_i2_37310,c45843_g1_i5_56652,c…
ko00052	Galactose metabolism	13	57	62	K00011,K00844,K00850,K00963,K00965,K01084,K01187,K01784,K01785,K01835,K12309,K12316,K15779,K00844,K00873,K00922,K02649,K04371,K04440,K04527,K04695,K06068,K07203,K07209,K16172,K18050,	c45989_g1_i5_56979,Contig14533_156280,Contig1896_161197,Contig29147_172517,c62646_g1_i1_98420,Contig7437_183572,Contig29287_172672,c46608_g2_i2_58718,c49837_g2_i3_71759,Contig7436_183571,c49085_g4_i4_68670,c47365_g2_i3_61179,c39823_g1_i2_45556,Contig16483_158446,c79162_g1_i1_125075,c37553_g2_i1_40151,Contig7522_183667,c34996_g1_i2_35234,c36716_g1_i1_38269,c50157_g1_i1_73009,c29895_g1_i3_27552,c51…
ko04974	Protein digestion and absorption	13	49	32	K01278,K01285,K01312,K01539,K01540,K06236,K06237,K06519,K08187,K08606,K08780,K13868,K14206,	Contig8440_184687,c35236_g1_i2_35604,Contig17458_159529,c39918_g1_i2_45690,c65558_g1_i1_103341,c18845_g1_i1_14020,c47841_g2_i1_62863,c43294_g1_i1_51411,c28130_g1_i1_25073,c48514_g2_i1_65672,c59157_g1_i1_92596,Contig15074_156881,c51275_g3_i4_78204,c74894_g1_i1_118217,Contig23437_166173,c26257_g2_i1_22649,Contig2506_167976,c45190_g1_i1_55164,Contig15655_157526,c96634_g1_i1_147636,c47263_g1_i3_60832…
ko05133	Pertussis	12	79	28	K02183,K02187,K03175,K04371,K04440,K04441,K04513,K04729,K04730,K04733,K05719,K05765,	Contig15723_157602,c37167_g1_i1_39240,c46236_g2_i1_57637,c38729_g1_i6_43426,Contig28554_171858,c44683_g1_i3_54045,c37004_g2_i3_38845,c36716_g1_i1_38269,c46154_g1_i2_57439,Contig27854_171080,c44428_g2_i2_53519,c58812_g1_i1_92047,Contig25138_168063,c50350_g2_i7_73853,c49685_g10_i4_71158,c43375_g1_i1_51552,c37615_g4_i1_40305,c27887_g1_i2_24754,c49023_g1_i4_68290,c47725_g4_i4_62441,c50652_g1_i8_75231…
ko04013	MAPK signaling pathway - fly	12	17	27	K02644,K02678,K03099,K03211,K04364,K04368,K04371,K05088,K07293,K07827,K12377,K12380,	c48470_g3_i1_65501,c50019_g1_i1_72451,Contig2307_165765,c48076_g1_i1_63791,c12587_g1_i1_6954,c47176_g1_i12_60500,Contig27064_170203,Contig28909_172252,c36716_g1_i1_38269,c40914_g1_i3_47319,c51039_g1_i1_77024,c47176_g1_i8_60503,c44512_g1_i4_53699,c38650_g7_i1_43195,Contig27036_170172,c50815_g1_i2_75931,c43730_g1_i1_52185,Contig27151_170300,Contig15921_157822,Contig27118_170263,c50019_g1_i2_72453,c…
ko00670	One carbon pool by folate	12	27	18	K00287,K00288,K00289,K00297,K00560,K00600,K00602,K00604,K00605,K01934,K11787,K13403,	Contig30824_174381,c47377_g2_i1_61215,c42436_g1_i1_49908,c2231_g1_i1_17786,c38595_g1_i1_43027,Contig29123_172491,Contig1820_160354,Contig7573_183723,c45577_g1_i1_56019,Contig7867_184049,c48220_g1_i2_64371,c68372_g1_i1_107608,Contig144_156131,Contig13360_154977,c35193_g1_i1_35546,Contig8436_184682,c47874_g1_i1_62995,c34578_g3_i1_34567,
ko00534	Glycosaminoglycan biosynthesis - heparan sulfate / heparin	12	24	27	K00733,K00734,K00771,K01793,K02366,K02367,K02370,K02513,K02514,K02577,K08104,K10158,	c45801_g1_i2_56546,c48882_g1_i2_67551,Contig26787_169894,Contig16713_158702,c50912_g2_i7_76438,c46376_g6_i1_58024,c50107_g5_i2_72829,Contig10151_151412,c33137_g2_i2_32325,c5930_g1_i1_92825,c46806_g1_i1_59252,c104417_g1_i1_3949,c45801_g1_i3_56547,c77737_g1_i1_122693,c60468_g1_i1_94745,c49006_g1_i1_68169,c51787_g4_i1_80616,Contig28376_171660,c49351_g1_i3_69895,c47633_g2_i1_62119,c46445_g1_i1_58251,…
ko04710	Circadian rhythm	12	18	43	K02223,K02295,K02296,K02633,K03094,K03347,K03362,K03868,K07198,K07199,K07200,K08960,	c49172_g3_i4_69188,c50738_g1_i11_75588,Contig16107_158029,c48531_g4_i2_65763,c47780_g1_i6_62637,Contig16527_158495,Contig1840_160576,Contig16525_158493,c50738_g1_i7_75592,c47114_g1_i1_60273,c50738_g1_i3_75590,c9538_g1_i1_146003,c50738_g1_i16_75589,Contig6913_182990,c37081_g2_i6_39031,c44087_g2_i1_52851,c37942_g1_i1_41157,Contig28958_172306,c34768_g1_i1_34855,c49240_g1_i5_69466,c50379_g1_i6_73981,…
ko04612	Antigen processing and presentation	12	41	33	K01363,K01365,K03283,K04079,K06698,K08054,K08056,K08057,K08059,K08064,K08065,K08066,	c34722_g1_i1_34779,c44879_g1_i2_54468,c44240_g1_i1_53132,c46582_g1_i6_58634,Contig26778_169884,c43298_g1_i2_51417,c51464_g4_i1_79099,c37199_g7_i1_39293,c44430_g1_i1_53522,c50690_g1_i2_75379,Contig27510_170699,c37199_g7_i3_39295,c46582_g1_i7_58635,c35303_g2_i1_35720,c50944_g4_i1_76599,c33446_g2_i1_32784,c51236_g1_i1_78004,c50690_g1_i1_75378,c55611_g1_i1_87053,Contig21504_164026,c37199_g7_i2_39294,…
ko00650	Butanoate metabolism	12	68	23	K00022,K00109,K00139,K00248,K00626,K01027,K01580,K01640,K01641,K07511,K07515,K13524,	c48260_g1_i1_64560,c49598_g1_i3_70809,c43774_g1_i1_52263,c46312_g2_i2_57831,c50825_g4_i2_75976,Contig5013_180880,c45659_g1_i2_56209,c51347_g10_i3_78537,c46312_g2_i3_57832,c46448_g1_i2_58261,Contig26169_169208,c34009_g1_i1_33597,c50980_g3_i2_76760,c38556_g1_i1_42910,c47640_g2_i2_62145,c38748_g1_i4_43492,c45659_g1_i1_56208,c38748_g1_i9_43495,c48709_g3_i2_66653,c46042_g1_i2_57104,c38748_g1_i10_43491…
ko00640	Propanoate metabolism	12	66	25	K00016,K00140,K00249,K00626,K01899,K01900,K01908,K05605,K07511,K07515,K11262,K13524,	c43774_g1_i1_52263,c51537_g2_i2_79513,c46312_g2_i2_57831,c59750_g1_i1_93546,Contig29281_172666,c40561_g1_i1_46737,c46312_g2_i3_57832,c51798_g2_i3_80659,Contig2089_163342,c34893_g1_i1_35043,Contig27073_170213,Contig5273_181168,c48557_g2_i2_65921,c50980_g3_i2_76760,c38556_g1_i1_42910,Contig7187_183294,c60799_g1_i1_95303,c51798_g2_i5_80660,c48748_g1_i2_66839,c38748_g1_i4_43492,c38748_g1_i9_43495,c40…
ko04512	ECM-receptor interaction	12	56	43	K03900,K04659,K05635,K05636,K05637,K05719,K06236,K06237,K06240,K06254,K06258,K06265,	Contig20138_162508,c24205_g1_i1_20154,c49617_g3_i7_70868,c50750_g3_i2_75641,c44649_g1_i1_53982,c45088_g1_i1_54924,c41522_g2_i3_48354,c50811_g3_i1_75907,c37139_g2_i1_39167,Contig26614_169703,c47841_g2_i1_62863,c46154_g1_i2_57439,c5814_g1_i1_91039,Contig25138_168063,c62883_g1_i1_98802,c38031_g2_i2_41382,c28130_g1_i1_25073,c35394_g1_i1_35846,Contig26258_169307,c49617_g3_i2_70866,Contig15074_156881,C…
ko00790	Folate biosynthesis	11	24	26	K00072,K00287,K00310,K00357,K01077,K01307,K01495,K01737,K01930,K03635,K03639,	c5318_g1_i1_83073,c30612_g1_i2_28533,Contig4939_180796,c49025_g1_i1_68296,c51631_g1_i1_80010,c14842_g1_i1_9574,c49709_g1_i3_71247,c36589_g7_i1_38010,Contig944_185797,c95607_g1_i1_146299,c32662_g2_i1_31608,c48530_g3_i1_65756,c35870_g4_i2_36648,c61062_g1_i1_95731,Contig8109_184319,c47903_g3_i1_63104,Contig4756_180593,c33122_g1_i2_32305,c42517_g3_i1_50050,Contig9538_185906,c36589_g7_i3_38011,c45461_…
ko00514	Other types of O-glycan biosynthesis	11	8	90	K00728,K00778,K03691,K05948,K07968,K09667,K11703,K13667,K13675,K13676,K18134,K04345,K04632,K04962,K05692,K05719,K06265,K08041,K08042,K08049,K10373,K12566,K03175,K04371,K04403,K04404,K04427,K04441,K04447,K04729,K04730,K04733,K05719,	Contig1202_153488,Contig15723_157602,c50839_g2_i2_76038,c46236_g2_i1_57637,c68000_g1_i1_106987,c38729_g1_i6_43426,c49617_g3_i7_70868,c45264_g1_i2_55332,c48244_g1_i3_64474,c44799_g2_i3_54297,c13367_g1_i1_7813,c61198_g1_i1_95944,c44799_g2_i2_54296,Contig28554_171858,c49997_g2_i5_72361,c75575_g1_i1_119352,c47043_g5_i4_60017,Contig28059_171308,c47135_g1_i1_60345,c48570_g1_i1_65976,c36716_g1_i1_38269,…
ko00590	Arachidonic acid metabolism	11	27	25	K00079,K00432,K01047,K01254,K01830,K01832,K05309,K15717,K15730,K16343,K18592,	c36941_g6_i3_38706,c46856_g1_i1_59388,c50300_g2_i1_73644,c39612_g1_i1_45260,c50620_g3_i3_75081,c46793_g1_i2_59221,c49244_g2_i3_69480,Contig16260_158199,c56327_g1_i1_88209,c5566_g1_i1_87127,Contig21092_163568,c38772_g1_i3_43558,c50620_g3_i5_75082,Contig14244_155959,c49244_g2_i2_69479,c85068_g1_i1_132847,c57443_g1_i1_89973,c46591_g1_i2_58663,c42941_g1_i1_50803,c43178_g1_i1_51218,c48735_g1_i4_66786,…
ko04966	Collecting duct acid secretion	11	16	18	K02145,K02146,K02147,K02148,K02149,K02150,K02151,K02152,K02153,K02154,K02155,	c46728_g1_i1_59042,c48800_g2_i6_67085,c21023_g1_i1_16263,Contig26273_169324,c45411_g1_i1_55637,c46724_g3_i1_59029,c35729_g1_i1_36406,c50895_g5_i1_76329,c34915_g2_i1_35090,Contig7278_183395,Contig3008_173554,Contig3120_174799,Contig26850_169965,c34915_g1_i1_35088,c45569_g1_i1_55997,Contig16090_158010,Contig1327_154876,c44405_g1_i1_53476,
ko05030	Cocaine addiction	11	33	16	K00274,K00501,K01593,K02090,K04345,K04374,K04450,K04632,K05208,K08155,K09048,	Contig1202_153488,c42655_g1_i1_50262,c17414_g1_i1_12393,c7540_g1_i1_119037,c47043_g5_i4_60017,c36997_g1_i2_38825,c37910_g2_i2_41068,c45247_g1_i1_55290,Contig1347_155098,c99379_g1_i1_150685,c36972_g3_i4_38763,c74433_g1_i1_117487,c43939_g1_i1_52574,c40833_g1_i1_47181,c35890_g2_i1_36680,c35078_g4_i1_35376,
ko00511	Other glycan degradation	11	15	30	K01191,K01192,K01201,K01206,K01227,K01444,K12309,K12311,K12373,K14459,K17108,	Contig7478_183617,Contig29147_172517,Contig9736_186126,c46896_g1_i1_59515,c74919_g1_i1_118268,c78703_g1_i1_124302,Contig22485_165115,c45226_g2_i1_55242,c40977_g1_i1_47429,c57704_g1_i1_90388,c33229_g1_i1_32472,c43866_g1_i3_52445,c39823_g1_i2_45556,c38377_g2_i7_42376,c31722_g1_i3_30149,Contig913_185453,c49436_g4_i1_70214,c6609_g1_i1_104113,Contig32161_175867,Contig28023_171269,c43543_g2_i2_51847,Co…
ko04745	Phototransduction - fly	10	18	30	K00910,K02183,K02677,K04515,K04547,K04634,K04958,K05692,K05858,K13805,	c37167_g1_i1_39240,c49426_g1_i2_70172,c25494_g1_i1_21686,c45264_g1_i2_55332,c25986_g1_i3_22314,c44683_g1_i3_54045,c35286_g2_i1_35682,c48445_g1_i2_65343,Contig19096_161349,c37369_g1_i3_39698,c47792_g2_i2_62683,c36325_g1_i4_37460,Contig1859_160786,c48586_g1_i3_66055,Contig33286_177116,c27887_g1_i2_24754,Contig26639_169730,c42912_g1_i1_50746,Contig16366_158316,Contig14714_156481,c88822_g1_i1_137536,…
ko04960	Aldosterone-regulated sodium reabsorption	10	24	102	K00922,K01539,K01540,K02649,K02677,K04371,K04527,K06276,K07827,K16172,K01283,K04962,K05692,K05719,K06265,K07198,K07199,K07200,K10373,K12566,K00922,K01110,K02089,K02649,K04368,K04371,K04456,K06620,K07827,K09455,K05699,K11086,K11087,K11088,K11089,K11090,K11251,K11252,K11253,K11254,	c45989_g1_i5_56979,Contig16458_158418,c35236_g1_i2_35604,Contig7437_183572,Contig29287_172672,c49617_g3_i7_70868,Contig16107_158029,c45264_g1_i2_55332,c44799_g2_i3_54297,c94021_g1_i1_144217,c44799_g2_i2_54296,c63213_g1_i1_99349,c49997_g2_i5_72361,Contig7436_183571,c49085_g4_i4_68670,Contig16483_158446,c18845_g1_i1_14020,Contig28909_172252,c47135_g1_i1_60345,c37924_g1_i1_41110,c36716_g1_i1_38269,c…
ko00062	Fatty acid elongation	10	7	18	K00022,K01074,K07508,K07509,K07511,K07512,K07515,K10251,K10258,K10703,	c49578_g4_i1_70727,c43774_g1_i1_52263,c46797_g1_i1_59230,c35828_g1_i1_36578,c49578_g4_i2_70729,Contig23591_166344,Contig15527_157384,c33039_g1_i1_32166,Contig26169_169208,c47373_g7_i2_61207,c34009_g1_i1_33597,c39552_g1_i2_45164,c47540_g1_i2_61779,c49578_g4_i3_70730,c38556_g1_i1_42910,c47540_g1_i1_61778,c43636_g1_i1_52027,Contig7786_183959,
ko00531	Glycosaminoglycan degradation	10	14	24	K01136,K01137,K01195,K01197,K01205,K01565,K07964,K10532,K12309,K12373,	c19770_g1_i1_14992,c33502_g4_i1_32862,Contig29147_172517,c49311_g1_i1_69760,Contig22485_165115,c48590_g1_i2_66075,c49591_g1_i1_70790,c39823_g1_i2_45556,c96276_g1_i1_147213,Contig24254_167081,c49436_g4_i1_70214,Contig28023_171269,Contig7908_184095,c51323_g3_i1_78425,c46838_g1_i2_59341,c27213_g2_i1_23905,Contig3438_178331,c37097_g1_i1_39069,Contig26923_170046,Contig25434_168392,Contig25603_168580,c…
ko01210	2-Oxocarboxylic acid metabolism	10	74	32	K00030,K00031,K00814,K00825,K00826,K01647,K01681,K14454,K14455,K14677,	c36606_g1_i1_38034,c49578_g1_i3_70722,c48473_g2_i5_65514,c49392_g1_i9_70039,c50694_g1_i1_75392,c49392_g1_i4_70038,Contig1922_161487,c41139_g1_i1_47711,c43200_g1_i1_51249,Contig5612_181545,c47402_g1_i2_61284,c51899_g1_i7_80998,c43828_g1_i1_52361,c50218_g3_i1_73283,c46106_g2_i1_57279,c48473_g2_i6_65515,Contig26724_169825,c50694_g1_i2_75394,c37064_g1_i1_38988,c50472_g1_i3_74437,c51177_g2_i5_77704,c4…
ko00565	Ether lipid metabolism	9	15	96	K00993,K01047,K01080,K01115,K13510,K16343,K16794,K16795,K16860,K04345,K04368,K04371,K04565,K05635,K06491,K09203,K09490,K09553,K02105,K04491,K04962,K05691,K05692,K05699,K05719,K06265,K12566,K02187,K03260,K04392,K04398,K05692,K06265,K06619,K08738,K12566,	c43116_g2_i3_51127,c40333_g1_i1_46354,Contig1202_153488,c38264_g4_i1_42084,c41176_g1_i1_47777,c36888_g1_i1_38609,c48255_g1_i2_64531,c47433_g1_i1_61389,c25832_g2_i1_22104,c49617_g3_i7_70868,c45264_g1_i2_55332,c44799_g2_i3_54297,c44799_g2_i2_54296,c28993_g1_i1_26232,c46793_g1_i2_59221,c51053_g5_i1_77099,Contig22668_165318,Contig16260_158199,c65247_g1_i1_102897,c47135_g1_i1_60345,c28101_g1_i2_25044,…
ko00770	Pantothenate and CoA biosynthesis	9	29	18	K00207,K00826,K01431,K01464,K01598,K01922,K02318,K06133,K09680,	c45360_g1_i4_55537,c45205_g2_i1_55188,c36264_g2_i1_37356,c33794_g1_i2_33303,c49500_g1_i1_70438,c48611_g3_i2_66180,c49479_g1_i1_70364,c41139_g1_i1_47711,Contig26558_169640,Contig7878_184061,Contig8010_184210,c46654_g1_i1_58833,c48611_g3_i1_66179,c45360_g1_i1_55535,c45360_g1_i2_55536,c46955_g1_i2_59703,c45213_g2_i2_55207,c45213_g2_i1_55206,
ko02020	Two-component system	8	322	16	K00411,K00412,K00413,K00626,K01077,K01915,K02259,K08738,	c41176_g1_i1_47777,c46312_g2_i2_57831,c45429_g1_i1_55680,c28993_g1_i1_26232,c46312_g2_i3_57832,Contig944_185797,c38333_g1_i1_42251,c95607_g1_i1_146299,c32588_g1_i1_31469,Contig28797_172127,c32106_g1_i1_30709,Contig9538_185906,c42931_g1_i1_50783,c82695_g1_i1_129681,Contig9711_186099,Contig14791_156566,
ko00720	Carbon fixation pathways in prokaryotes	8	31	20	K00031,K00297,K00626,K01007,K01648,K01679,K01681,K01958,	c51432_g2_i2_78947,c49759_g1_i1_71426,c47556_g1_i3_61839,c38929_g3_i2_44111,c46312_g2_i2_57831,c2231_g1_i1_17786,c50694_g1_i1_75392,c46312_g2_i3_57832,Contig1922_161487,c43200_g1_i1_51249,Contig24730_167610,c47402_g1_i2_61284,c98645_g1_i1_150045,c50694_g1_i2_75394,Contig28682_172000,c50472_g1_i3_74437,c50570_g3_i5_74890,Contig19723_162046,Contig32454_176192,c50300_g2_i6_73645,
ko03450	Non-homologous end-joining	8	19	10	K04799,K10777,K10865,K10866,K10884,K10885,K10886,K10887,	c21023_g1_i1_16264,c49309_g7_i1_69757,c46084_g1_i1_57210,Contig27537_170728,c36583_g1_i1_37984,c45542_g1_i1_55933,c47278_g1_i1_60882,c45954_g1_i1_56901,c51294_g2_i2_78301,c47513_g1_i1_61696,
ko04973	Carbohydrate digestion and absorption	8	19	18	K00844,K00922,K01084,K01176,K01539,K01540,K02649,K04456,	c35236_g1_i2_35604,Contig29287_172672,c5580_g1_i1_87350,Contig24891_167788,c49085_g4_i4_68670,c89230_g1_i1_138002,c18845_g1_i1_14020,c34996_g1_i2_35234,c43294_g1_i1_51411,c51353_g2_i2_78575,c51322_g3_i1_78421,c36598_g1_i1_38020,c47263_g1_i3_60832,Contig4897_180749,c38262_g2_i2_42075,Contig23617_166373,c48391_g8_i3_65131,Contig25000_167911,
ko00130	Ubiquinone and other terpenoid-quinone biosynthesis	8	39	16	K00457,K00591,K00815,K05357,K06125,K06126,K06127,K06134,	Contig16295_158237,c48521_g1_i1_65702,Contig29057_172417,c51216_g3_i2_77904,c74431_g1_i1_117484,c49401_g2_i1_70076,Contig28055_171304,c49970_g3_i3_72269,c39284_g1_i1_44762,c47923_g1_i2_63176,c38416_g1_i4_42484,c49401_g1_i1_70074,c46733_g2_i2_59054,Contig14016_155706,c45857_g1_i1_56688,Contig29655_173081,
ko00360	Phenylalanine metabolism	8	49	16	K00274,K00457,K00815,K01593,K07253,K11188,K14454,K14455,	Contig16295_158237,c36997_g1_i2_38825,c74431_g1_i1_117484,c29422_g1_i1_26852,c49970_g3_i3_72269,c39284_g1_i1_44762,c37618_g1_i2_40312,c50218_g3_i1_73283,Contig1347_155098,c51177_g2_i5_77704,c51177_g2_i4_77703,Contig33387_177228,Contig14016_155706,c35078_g4_i1_35376,Contig29655_173081,Contig2302_165710,
ko04011	MAPK signaling pathway - yeast	8	39	18	K01759,K02677,K04393,K04409,K04441,K04513,K09291,K09448,	c38729_g1_i6_43426,Contig28554_171858,c50059_g5_i2_72622,c37004_g2_i3_38845,c58736_g1_i1_91936,Contig28451_171744,c50350_g2_i7_73853,Contig15646_157516,c50652_g1_i8_75231,c19959_g1_i1_15190,c49065_g1_i1_68534,c50350_g2_i4_73852,c45825_g3_i2_56611,c37299_g1_i1_39543,c43215_g1_i2_51280,c48701_g1_i3_66604,c38538_g1_i5_42866,Contig7686_183848,
ko05204	Chemical carcinogenesis	8	26	55	K00079,K00121,K00699,K00799,K00816,K01253,K07424,K09097,	c47481_g5_i10_61575,c50078_g2_i4_72709,c48361_g5_i1_65028,Contig13017_154596,c49712_g1_i1_71255,c45187_g1_i2_55153,Contig7385_183514,c50620_g3_i3_75081,Contig20855_163304,c46756_g3_i2_59121,c67501_g1_i1_106224,c49244_g2_i3_69480,Contig27212_170368,c28408_g1_i1_25438,c43387_g1_i3_51578,c32388_g1_i1_31143,c45452_g1_i1_55729,c34094_g1_i2_33765,c38254_g4_i3_42030,c50620_g3_i5_75082,c44431_g1_i2_53530…
ko04975	Fat digestion and absorption	8	26	29	K01047,K01080,K11155,K13509,K14073,K14455,K14457,K14463,	c40333_g1_i1_46354,c49995_g1_i10_72353,c4781_g1_i1_62737,c85945_g1_i1_133974,c48537_g1_i10_65786,c46793_g1_i2_59221,c51053_g5_i1_77099,Contig16260_158199,c48537_g1_i8_65790,c56003_g1_i1_87698,c5566_g1_i1_87127,Contig27072_170212,c49585_g3_i10_70760,Contig26101_169134,c4781_g2_i1_62738,c51074_g1_i7_77193,Contig29781_173221,c51177_g2_i5_77704,Contig16161_158089,c51177_g2_i4_77703,Contig3587_179294,…
ko00760	Nicotinate and nicotinamide metabolism	8	35	31	K00323,K00763,K00858,K01081,K01950,K03783,K06210,K10524,	c37926_g2_i2_41117,c48223_g5_i1_64382,c45978_g10_i1_56947,c50528_g3_i8_74687,c23472_g1_i1_19232,c51223_g3_i7_77934,c47480_g1_i1_61569,c82003_g1_i1_128747,Contig8093_184301,c38112_g5_i2_41617,c48833_g7_i1_67294,Contig28471_171766,c47846_g1_i2_62878,c47166_g4_i1_60459,c52890_g1_i1_82599,c38112_g5_i1_41616,c48278_g1_i2_64645,c48223_g5_i2_64383,c50691_g2_i2_75382,c51223_g3_i5_77933,c51130_g1_i1_77471…
ko04122	Sulfur relay system	8	21	34	K00566,K03635,K03639,K04487,K11996,K12161,K14168,K14169,K02105,K04368,K04371,K04377,K04491,K07827,K09288,K09291,	c49879_g1_i1_71916,c5318_g1_i1_83073,c45388_g1_i1_55590,c44525_g1_i2_53727,c49025_g1_i1_68296,c35239_g1_i3_35611,Contig28909_172252,c36716_g1_i1_38269,c14842_g1_i1_9574,c36725_g3_i1_38282,c46901_g2_i3_59536,c35239_g1_i1_35607,c36589_g7_i1_38010,c35073_g2_i1_35362,c49772_g2_i2_71490,c44054_g1_i2_52772,c639_g1_i1_100542,c50815_g1_i2_75931,c32662_g2_i1_31608,Contig1684_158842,c49057_g1_i2_68493,c482…
ko04711	Circadian rhythm - fly	8	8	35	K02223,K02296,K02633,K03083,K08960,K09057,K12074,K12114,	c49389_g2_i2_70021,c50738_g1_i11_75588,c48531_g4_i2_65763,Contig28870_172209,Contig16527_158495,Contig16525_158493,c44683_g1_i4_54046,c45167_g6_i1_55100,c50738_g1_i7_75592,c50738_g1_i3_75590,c43395_g1_i2_51588,c50738_g1_i16_75589,Contig6913_182990,c37081_g2_i6_39031,Contig28958_172306,c50379_g1_i6_73981,c48531_g4_i3_65765,c47741_g1_i1_62501,Contig16526_158494,c50379_g1_i7_73982,c48531_g4_i22_6576…
ko00532	Glycosaminoglycan biosynthesis - chondroitin sulfate / dermatan sulfate	7	21	18	K00733,K00734,K00747,K00771,K01017,K10158,K13499,	c48882_g1_i2_67551,c37323_g2_i2_39606,c98462_g1_i1_149886,c46376_g6_i1_58024,c37323_g2_i4_39607,c50107_g5_i2_72829,Contig10151_151412,c104417_g1_i1_3949,c77737_g1_i1_122693,c34564_g1_i1_34536,c15827_g1_i1_10699,c51787_g4_i1_80616,Contig28376_171660,c51303_g1_i1_78338,c37323_g2_i1_39605,c19835_g2_i1_15054,c7000_g1_i1_110221,c45907_g1_i1_56796,
ko04978	Mineral absorption	7	30	17	K00510,K00522,K01539,K01540,K07213,K14686,K14688,	c42757_g1_i1_50445,c35236_g1_i2_35604,Contig310_174576,c50389_g1_i2_74025,Contig26698_169795,c18845_g1_i1_14020,c43294_g1_i1_51411,c48495_g1_i1_65600,c103942_g1_i1_3671,c48241_g1_i1_64450,c35030_g1_i1_35286,c43092_g1_i3_51082,c47263_g1_i3_60832,c47038_g1_i1_59994,Contig4897_180749,Contig7434_183569,Contig23617_166373,
ko00920	Sulfur metabolism	7	32	27	K00387,K01082,K08738,K13811,K15759,K17218,K17725,K02089,K04368,K04371,K04377,K04445,K06620,K07827,	Contig2234_164954,c41176_g1_i1_47777,c46755_g2_i3_59119,c28993_g1_i1_26232,Contig30658_174196,c46755_g2_i1_59117,Contig28909_172252,c36716_g1_i1_38269,c46809_g1_i4_59259,c46755_g2_i2_59118,c49772_g2_i2_71490,Contig28123_171380,c50815_g1_i2_75931,c38394_g2_i2_42418,c49057_g1_i2_68493,c64454_g1_i1_101543,c47121_g3_i2_60298,Contig2003_162388,c50154_g2_i4_72999,Contig14751_156522,c37672_g6_i1_40432,c…
ko04913	Ovarian steroidogenesis	7	39	17	K04248,K04345,K04527,K04632,K08041,K08042,K08049,	Contig1202_153488,c13367_g1_i1_7813,Contig16483_158446,c47043_g5_i4_60017,Contig28059_171308,c77185_g1_i1_121821,c41458_g1_i2_48233,c32264_g2_i1_30944,c44586_g1_i4_53852,c50531_g3_i1_74705,c50610_g2_i2_75049,c49858_g2_i1_71835,c49518_g1_i2_70499,c36972_g3_i4_38763,Contig6238_182240,c35890_g2_i1_36680,c50531_g3_i6_74706,
ko04626	Plant-pathogen interaction	6	70	13	K00864,K02183,K04079,K04368,K09487,K12795,	c34722_g1_i1_34779,c37167_g1_i1_39240,c44683_g1_i3_54045,c50775_g2_i2_75728,Contig8176_184393,c51774_g1_i2_80561,c45030_g1_i1_54811,c27887_g1_i2_24754,c45918_g1_i1_56820,c88822_g1_i1_137536,Contig14751_156522,c48240_g1_i2_64442,Contig26430_169499,
ko00981	Insect hormone biosynthesis	6	8	13	K10718,K10719,K10720,K10721,K10723,K14985,	Contig7067_183161,Contig28475_171770,Contig27494_170680,c20283_g1_i1_15534,c83695_g1_i1_131046,c47262_g2_i1_60829,c50232_g1_i5_73337,c45462_g1_i4_55761,Contig15472_157323,Contig16533_158502,c46432_g1_i1_58203,Contig32264_175981,c95323_g1_i1_145932,
ko00053	Ascorbate and aldarate metabolism	6	35	29	K00012,K00128,K00469,K00699,K01053,K14085,	Contig13017_154596,c49712_g1_i1_71255,Contig7521_183666,c46756_g3_i2_59121,c38233_g8_i2_41967,c48041_g1_i1_63643,c28408_g1_i1_25438,c50448_g6_i1_74312,c48990_g2_i1_68078,c37682_g1_i4_40459,Contig7254_183369,c48994_g1_i2_68096,c43971_g2_i1_52631,c47798_g1_i5_62705,c36957_g1_i1_38725,Contig13947_155628,c88814_g1_i1_137521,c1252_g1_i1_6877,c47712_g1_i1_62393,c48986_g5_i1_68066,c44078_g1_i1_52823,c47…
ko04514	Cell adhesion molecules (CAMs)	6	89	14	K05695,K05719,K06491,K06816,K07378,K16336,	c48723_g2_i1_66720,c46154_g1_i2_57439,c37360_g1_i2_39673,c101390_g1_i1_1286,Contig25138_168063,c37741_g2_i2_40623,c49693_g1_i1_71194,c50959_g6_i2_76668,c49685_g10_i4_71158,Contig13005_154583,c46022_g2_i1_57066,c37360_g1_i3_39674,c49685_g10_i2_71157,c45268_g2_i2_55347,
ko00980	Metabolism of xenobiotics by cytochrome P450	6	22	51	K00078,K00079,K00121,K00699,K00799,K01253,	c45944_g1_i1_56885,c47481_g5_i10_61575,c50078_g2_i4_72709,c48361_g5_i1_65028,Contig13017_154596,c49712_g1_i1_71255,c45187_g1_i2_55153,Contig7385_183514,c50620_g3_i3_75081,Contig20855_163304,c45944_g1_i3_56887,c46756_g3_i2_59121,c67501_g1_i1_106224,c49244_g2_i3_69480,c28408_g1_i1_25438,c32388_g1_i1_31143,c45452_g1_i1_55729,c34094_g1_i2_33765,c38254_g4_i3_42030,c50620_g3_i5_75082,Contig7792_183966,…
ko00830	Retinol metabolism	6	36	27	K00121,K00699,K07424,K11147,K11155,K15734,	c49995_g1_i10_72353,Contig13017_154596,c49712_g1_i1_71255,c27663_g1_i1_24489,c40213_g1_i1_46155,c50347_g4_i4_73843,Contig10837_152173,c46756_g3_i2_59121,c48537_g1_i10_65786,c28408_g1_i1_25438,c48537_g1_i8_65790,c34094_g1_i2_33765,Contig27072_170212,c47482_g1_i2_61580,c43971_g2_i1_52631,c51074_g1_i7_77193,c47798_g1_i5_62705,c36957_g1_i1_38725,c1252_g1_i1_6877,c12020_g1_i1_6333,c47712_g1_i1_62393,c…
ko00061	Fatty acid biosynthesis	6	26	21	K00645,K00665,K01897,K09458,K11262,K15013,	c44376_g1_i1_53404,c48330_g2_i2_64907,c51537_g2_i2_79513,c10382_g1_i1_3610,Contig29281_172666,c51121_g5_i1_77433,c43675_g1_i1_52086,Contig2089_163342,c45227_g1_i1_55244,c40471_g1_i1_46584,c30294_g3_i1_28062,c41020_g1_i1_47517,c38740_g6_i4_43458,c48127_g1_i1_63968,c30294_g2_i1_28061,c48748_g1_i2_66839,c49923_g1_i3_72080,c38304_g1_i1_42175,c49923_g1_i2_72079,c49660_g4_i2_71042,c36120_g1_i5_37083,
ko01040	Biosynthesis of unsaturated fatty acids	6	29	17	K00232,K00507,K07515,K10251,K10258,K10703,	c43774_g1_i1_52263,c50858_g5_i5_76139,Contig28566_171871,Contig16099_158019,c9430_g1_i1_144572,Contig15527_157384,Contig27193_170346,c95506_g1_i1_146170,c33039_g1_i1_32166,Contig11811_153256,c71825_g1_i1_113356,c48407_g1_i2_65187,c47540_g1_i2_61779,Contig30520_174044,c47540_g1_i1_61778,Contig9597_185971,Contig7786_183959,
ko00450	Selenocompound metabolism	6	29	14	K00384,K00816,K01008,K01758,K01874,K13811,	c47420_g1_i2_61349,c33222_g1_i1_32460,c17913_g1_i2_12919,c88143_g1_i1_136655,c43387_g1_i3_51578,c44431_g1_i2_53530,c19684_g1_i1_14907,c26488_g1_i2_22922,Contig15160_156977,c33309_g1_i2_32586,Contig28208_171474,c37672_g6_i1_40432,c45884_g1_i3_56757,c45986_g1_i1_56970,
ko00950	Isoquinoline alkaloid biosynthesis	6	37	11	K00274,K00501,K00815,K01593,K14454,K14455,	c17414_g1_i1_12393,c36997_g1_i2_38825,c74431_g1_i1_117484,c39284_g1_i1_44762,c50218_g3_i1_73283,Contig1347_155098,c51177_g2_i5_77704,c51177_g2_i4_77703,c35078_g4_i1_35376,Contig29655_173081,Contig2302_165710,
ko04964	Proximal tubule bicarbonate reclamation	6	12	17	K00025,K00261,K01539,K01540,K01596,K13577,	Contig30996_174571,c35236_g1_i2_35604,c53089_g1_i1_82926,c51258_g2_i7_78106,Contig7995_184191,c18845_g1_i1_14020,c42290_g1_i1_49668,c43294_g1_i1_51411,c4773_g1_i1_62461,Contig7334_183458,Contig176_159686,c47263_g1_i3_60832,Contig4897_180749,Contig23617_166373,Contig7994_184190,c62907_g1_i1_98842,c43064_g1_i1_51020,
ko00340	Histidine metabolism	6	38	15	K00128,K00274,K01590,K01593,K08660,K14085,	c38233_g8_i2_41967,c48990_g2_i1_68078,c36997_g1_i2_38825,c37682_g1_i4_40459,Contig5945_181914,c48994_g1_i2_68096,c38942_g1_i1_44180,Contig1347_155098,c48986_g5_i1_68066,c47748_g2_i1_62532,c48176_g2_i1_64194,c46341_g1_i1_57914,c38233_g8_i3_41968,c35078_g4_i1_35376,c37370_g1_i3_39700,
ko04977	Vitamin digestion and absorption	6	21	18	K01435,K05665,K14073,K14610,K14615,K14620,	c34501_g1_i3_34438,c51286_g1_i4_78263,c51286_g1_i1_78261,c56003_g1_i1_87698,c47192_g1_i10_60576,c51297_g1_i3_78313,c47799_g1_i2_62709,c47192_g1_i3_60579,c38353_g2_i3_42304,Contig34932_178945,c47192_g1_i13_60577,c37514_g1_i5_40063,c37514_g1_i1_40061,Contig3587_179294,c51297_g1_i18_78312,c50371_g2_i5_73948,c51297_g1_i4_78314,c47192_g1_i4_60580,
ko00982	Drug metabolism - cytochrome P450	5	20	45	K00121,K00274,K00485,K00699,K00799,	c47481_g5_i10_61575,c50078_g2_i4_72709,c48361_g5_i1_65028,Contig13017_154596,c49712_g1_i1_71255,c45187_g1_i2_55153,c40965_g1_i2_47410,Contig7385_183514,Contig20855_163304,c46756_g3_i2_59121,c67501_g1_i1_106224,c28408_g1_i1_25438,c32388_g1_i1_31143,c45452_g1_i1_55729,c34094_g1_i2_33765,c38254_g4_i3_42030,Contig7792_183966,c43971_g2_i1_52631,c47798_g1_i5_62705,c43165_g1_i1_51198,Contig30810_174366,…
ko00930	Caprolactam degradation	5	14	9	K00002,K00022,K01053,K07511,K07515,	Contig7521_183666,c43774_g1_i1_52263,c50448_g6_i1_74312,c48683_g1_i1_66518,Contig7254_183369,Contig26169_169208,c34009_g1_i1_33597,c38556_g1_i1_42910,c40169_g1_i1_46097,
ko00627	Aminobenzoate degradation	5	56	10	K01077,K01101,K01512,K07511,K07515,	c47289_g1_i2_60920,c43774_g1_i1_52263,Contig27005_170138,Contig944_185797,c95607_g1_i1_146299,c47289_g1_i1_60919,c38556_g1_i1_42910,Contig9538_185906,c50372_g1_i1_73954,Contig9711_186099,
ko04740	Olfactory transduction	5	16	11	K02183,K04345,K04515,K04950,K07376,	Contig1202_153488,c37167_g1_i1_39240,c44683_g1_i3_54045,c41771_g2_i6_48793,c48586_g1_i3_66055,c27887_g1_i2_24754,c48936_g1_i2_67819,c88822_g1_i1_137536,c48936_g1_i1_67818,c36972_g3_i4_38763,c35890_g2_i1_36680,
ko00140	Steroid hormone biosynthesis	5	35	19	K00699,K07424,K10251,K12345,K13370,	Contig13017_154596,c49712_g1_i1_71255,c36146_g2_i1_37132,c35483_g1_i1_36013,c46756_g3_i2_59121,c28408_g1_i1_25438,c36146_g2_i2_37133,c47482_g1_i2_61580,c43971_g2_i1_52631,c47798_g1_i5_62705,c36957_g1_i1_38725,c1252_g1_i1_6877,c12020_g1_i1_6333,c47712_g1_i1_62393,c47540_g1_i2_61779,c44078_g1_i1_52823,c47540_g1_i1_61778,c47456_g1_i1_61475,c48634_g1_i1_66280,
ko00521	Streptomycin biosynthesis	5	17	11	K00010,K00844,K01092,K01835,K01858,	Contig27913_171146,c79162_g1_i1_125075,c46597_g6_i2_58681,c34996_g1_i2_35234,Contig27914_171147,c14093_g1_i1_8660,c86479_g1_i1_134628,c48090_g1_i1_63834,c50530_g5_i3_74694,c51707_g7_i1_80295,c48090_g1_i3_63835,
ko04742	Taste transduction	5	23	8	K04345,K04536,K04547,K04632,K04885,	Contig1202_153488,c47043_g5_i4_60017,c68183_g1_i1_107301,c36972_g3_i4_38763,c38166_g2_i3_41775,c48072_g3_i2_63764,Contig14723_156491,c35890_g2_i1_36680,
ko04060	Cytokine-cytokine receptor interaction	5	196	12	K04674,K04675,K05096,K13578,K16621,	c38670_g1_i11_43248,c39185_g1_i1_44615,Contig25094_168014,Contig1713_159165,c37463_g1_i3_39937,Contig28852_172189,c58018_g1_i1_90858,c50901_g1_i2_76377,c48956_g5_i11_67891,c51531_g1_i2_79493,c37463_g1_i5_39938,c50901_g1_i5_76378,
ko00362	Benzoate degradation	5	74	6	K00626,K07508,K07509,K07511,K07515,	c43774_g1_i1_52263,c46312_g2_i2_57831,c35828_g1_i1_36578,c46312_g2_i3_57832,c38556_g1_i1_42910,c43636_g1_i1_52027,
ko04614	Renin-angiotensin system	4	17	7	K01283,K08780,K11140,K11141,	Contig16458_158418,c35402_g1_i1_35855,c8893_g1_i1_137658,c35363_g1_i1_35806,c48736_g5_i1_66792,c48694_g1_i3_66572,c74342_g1_i1_117345,
ko00740	Riboflavin metabolism	4	19	12	K00861,K00953,K14394,K14410,	c81751_g1_i1_128415,c32140_g1_i1_30758,c45486_g1_i2_55823,Contig7915_184103,c37782_g2_i1_40737,c29765_g1_i1_27364,c43829_g1_i2_52365,Contig2349_166231,c74572_g1_i1_117729,c27559_g1_i2_24358,c47936_g6_i2_63227,Contig15346_157183,
ko04744	Phototransduction	4	17	29	K02183,K04439,K04536,K12321,K02677,K04634,K04729,K05858,K01294,K01580,K04077,K07817,	Contig26030_169055,c37167_g1_i1_39240,c49426_g1_i2_70172,c36938_g3_i3_38700,c25986_g1_i3_22314,c49100_g1_i2_68780,c44683_g1_i3_54045,c31513_g1_i1_29826,c37615_g4_i1_40305,Contig2054_162954,Contig33286_177116,c27887_g1_i2_24754,Contig26639_169730,c42912_g1_i1_50746,Contig16366_158316,Contig7920_184109,c88822_g1_i1_137536,c36938_g3_i2_38699,c38853_g1_i2_43831,c43321_g1_i4_51453,c49260_g5_i8_69550,c…
ko00910	Nitrogen metabolism	4	76	15	K00261,K00264,K01672,K01915,	c53089_g1_i1_82926,c29208_g2_i1_26538,Contig29285_172670,c42290_g1_i1_49668,c51542_g1_i6_79542,c4067_g1_i1_46920,c39233_g1_i3_44687,c32106_g1_i1_30709,Contig29284_172669,c44668_g1_i1_54015,c51542_g1_i4_79541,c78350_g1_i1_123689,c38878_g3_i1_43931,Contig14791_156566,c43064_g1_i1_51020,
ko00430	Taurine and hypotaurine metabolism	4	16	5	K01580,K01594,K10712,K18592,	Contig21092_163568,c45214_g1_i1_55208,c85068_g1_i1_132847,c72195_g1_i1_113958,c85906_g1_i1_133935,
ko00072	Synthesis and degradation of ketone bodies	4	8	6	K00626,K01027,K01640,K01641,	c46312_g2_i2_57831,c46312_g2_i3_57832,c46448_g1_i2_58261,c47640_g2_i2_62145,c46042_g1_i2_57104,c46013_g1_i1_57038,
ko05033	Nicotine addiction	3	27	5	K05181,K05208,K15015,	c7540_g1_i1_119037,c43911_g1_i1_52523,Contig23746_166516,c74433_g1_i1_117487,c74145_g1_i1_117046,
ko00785	Lipoic acid metabolism	3	4	4	K03644,K03801,K10105,	c47863_g1_i3_62942,Contig28086_171338,c48467_g2_i1_65476,Contig8266_184493,
ko00603	Glycosphingolipid biosynthesis - globo series	3	14	14	K01204,K01988,K12373,	Contig22485_165115,c96566_g1_i1_147551,Contig9577_185949,c49436_g4_i1_70214,Contig28023_171269,Contig5281_181177,c46838_g1_i2_59341,Contig3534_179236,Contig3438_178331,Contig3625_179337,c31214_g2_i1_29408,Contig25551_168522,c73456_g1_i1_115986,c27085_g1_i1_23723,
ko00960	Tropane, piperidine and pyridine alkaloid biosynthesis	3	23	7	K00815,K14454,K14455,	c74431_g1_i1_117484,c39284_g1_i1_44762,c50218_g3_i1_73283,c51177_g2_i5_77704,c51177_g2_i4_77703,Contig29655_173081,Contig2302_165710,
ko00533	Glycosaminoglycan biosynthesis - keratan sulfate	3	14	10	K00717,K00741,K07968,	c37946_g3_i3_41176,c51210_g3_i3_77877,c33609_g1_i1_33014,c51210_g3_i1_77875,Contig29983_173445,c51210_g3_i2_77876,c51210_g3_i4_77878,c50730_g1_i2_75561,Contig8262_184489,c55322_g1_i1_86563,
ko00643	Styrene degradation	3	18	6	K00451,K01555,K01800,	c91866_g1_i1_141346,Contig34283_178224,c46475_g1_i1_58334,c46603_g1_i2_58700,Contig30035_173505,c44548_g2_i2_53766,
ko04712	Circadian rhythm - plant	3	24	17	K03097,K03115,K10143,K01488,K10887,K16056,	c50186_g3_i2_73140,c50588_g2_i1_74964,Contig13915_155593,c48484_g1_i1_65561,c29654_g1_i1_27196,Contig14340_156066,c29654_g1_i2_27197,c50186_g3_i1_73138,Contig27537_170728,Contig10112_151369,c32937_g1_i2_32017,c40124_g1_i1_46028,c46402_g1_i2_58117,c41834_g1_i1_48905,c30263_g1_i1_28010,c9389_g2_i1_144048,Contig26251_169300,
ko00440	Phosphonate and phosphinate metabolism	3	27	12	K00967,K00968,K00993,	c38264_g4_i1_42084,Contig2312_165821,Contig8247_184472,c48547_g4_i2_65864,c38264_g4_i2_42085,c46440_g2_i1_58235,c46629_g2_i16_58780,c37395_g7_i1_39772,c46440_g3_i1_58237,c50039_g3_i3_72534,c48352_g3_i2_64989,c45610_g1_i2_56097,
ko00730	Thiamine metabolism	3	21	8	K00949,K04487,K06928,	Contig18359_160530,c639_g1_i1_100542,c77579_g1_i1_122438,c49551_g1_i2_70628,c47354_g2_i1_61136,Contig15181_157000,c36625_g1_i1_38070,Contig10034_151282,
ko01220	Degradation of aromatic compounds	3	196	6	K00002,K00121,K01053,	Contig7521_183666,c50448_g6_i1_74312,c34094_g1_i2_33765,c48683_g1_i1_66518,Contig7254_183369,c40169_g1_i1_46097,
ko00780	Biotin metabolism	3	10	4	K01435,K01942,K09458,	c44376_g1_i1_53404,Contig11668_153096,Contig27848_171073,Contig34932_178945,
ko00591	Linoleic acid metabolism	3	11	8	K01047,K07424,K16343,	c46793_g1_i2_59221,Contig16260_158199,c5566_g1_i1_87127,c38772_g1_i3_43558,c47482_g1_i2_61580,c12020_g1_i1_6333,c43178_g1_i1_51218,Contig29155_172526,
ko00400	Phenylalanine, tyrosine and tryptophan biosynthesis	3	59	7	K00815,K14454,K14455,	c74431_g1_i1_117484,c39284_g1_i1_44762,c50218_g3_i1_73283,c51177_g2_i5_77704,c51177_g2_i4_77703,Contig29655_173081,Contig2302_165710,
ko00592	alpha-Linolenic acid metabolism	3	14	17	K00232,K01047,K16343,K04659,K04729,K16336,	c50858_g5_i5_76139,c46793_g1_i2_59221,Contig16260_158199,Contig28566_171871,Contig16099_158019,c5566_g1_i1_87127,c35394_g1_i1_35846,c38772_g1_i3_43558,c40957_g2_i2_47402,c37615_g4_i1_40305,c95506_g1_i1_146170,c48407_g1_i2_65187,Contig13005_154583,Contig30520_174044,c43178_g1_i1_51218,Contig29155_172526,Contig9597_185971,
ko00750	Vitamin B6 metabolism	3	15	10	K00275,K00831,K13248,	c34024_g1_i1_33631,c35075_g1_i3_35365,c51077_g3_i4_77207,c47823_g1_i2_62794,c34024_g1_i3_33633,c46773_g3_i1_59159,Contig15915_157815,c46773_g3_i3_59161,c46773_g3_i4_59162,c46773_g3_i2_59160,
ko00601	Glycosphingolipid biosynthesis - lacto and neolacto series	3	25	6	K00741,K07819,K07968,	c33609_g1_i1_33014,Contig29983_173445,Contig26899_170018,c50730_g1_i2_75561,Contig8262_184489,c55322_g1_i1_86563,
ko00604	Glycosphingolipid biosynthesis - ganglio series	3	14	10	K03372,K12309,K12373,	c48355_g1_i2_64999,Contig29147_172517,Contig22485_165115,c39823_g1_i2_45556,c49436_g4_i1_70214,Contig28023_171269,c46838_g1_i2_59341,Contig3438_178331,Contig25551_168522,c27085_g1_i1_23723,
ko00120	Primary bile acid biosynthesis	3	17	7	K01796,K08764,K12405,	c38421_g3_i3_42493,c47095_g3_i3_60199,c49226_g1_i5_69408,c38083_g6_i5_41528,c46152_g1_i1_57432,Contig13325_154938,c36737_g2_i3_38314,
ko00290	Valine, leucine and isoleucine biosynthesis	2	22	7	K00826,K01754,	c36082_g1_i2_37010,c41139_g1_i1_47711,c49967_g6_i2_72253,Contig24810_167699,c45213_g2_i2_55207,c45213_g2_i1_55206,c41243_g1_i2_47868,
ko00281	Geraniol degradation	2	16	4	K00022,K01640,	c46448_g1_i2_58261,Contig26169_169208,c34009_g1_i1_33597,c46042_g1_i2_57104,
ko04112	Cell cycle - Caulobacter	2	31	3	K01358,K03544,	c51639_g2_i1_80053,c47797_g1_i1_62702,c13075_g1_i1_7490,
ko03070	Bacterial secretion system	2	74	5	K03106,K03217,	c42319_g2_i1_49710,c42319_g1_i1_49708,Contig2615_169187,c65860_g1_i1_103772,c40408_g1_i1_46470,
ko00300	Lysine biosynthesis	2	40	2	K00825,K14085,	c48990_g2_i1_68078,Contig5612_181545,
ko00100	Steroid biosynthesis	2	29	5	K01052,K09828,	c49469_g2_i1_70330,c38417_g1_i1_42485,Contig22622_165268,c4214_g1_i1_49407,c2900_g1_i1_26249,
ko00512	Mucin type O-Glycan biosynthesis	2	12	13	K00710,K00731,	Contig8000_184199,c51304_g1_i11_78342,Contig7999_184195,c51304_g1_i4_78343,c48617_g2_i1_66211,c29953_g1_i1_27632,Contig16121_158045,c51319_g1_i1_78400,c49399_g1_i2_70065,Contig28691_172010,c51513_g2_i1_79369,c51137_g1_i1_77515,c51304_g1_i7_78344,
ko00460	Cyanoamino acid metabolism	2	27	3	K00600,K18592,	Contig21092_163568,c85068_g1_i1_132847,c35193_g1_i1_35546,
ko00625	Chloroalkane and chloroalkene degradation	2	22	10	K00121,K00128,	c38233_g8_i2_41967,c34094_g1_i2_33765,c37682_g1_i4_40459,c48994_g1_i2_68096,c48986_g5_i1_68066,c47748_g2_i1_62532,c48176_g2_i1_64194,c46341_g1_i1_57914,c38233_g8_i3_41968,c37370_g1_i3_39700,
ko00232	Caffeine metabolism	1	8	4	K00106,	Contig21449_163964,Contig6377_182394,Contig8808_185095,c21282_g1_i1_16555,
ko00901	Indole alkaloid biosynthesis	1	10	2	K01593,	c36997_g1_i2_38825,Contig1347_155098,
ko00311	Penicillin and cephalosporin biosynthesis	1	14	1	K00273,	c50964_g3_i2_76684,
ko00472	D-Arginine and D-ornithine metabolism	1	2	1	K00273,	c50964_g3_i2_76684,
ko00073	Cutin, suberine and wax biosynthesis	1	11	11	K13356,	c80590_g1_i1_126941,c24697_g1_i1_20752,c35521_g1_i2_36066,c12221_g1_i1_6557,Contig33250_177077,c48404_g1_i3_65170,c56243_g1_i1_88091,c43359_g1_i1_51530,c35521_g1_i5_36067,c3628_g1_i1_37387,c22550_g1_i1_18073,
ko04610	Complement and coagulation cascades	1	69	3	K03900,	Contig20138_162508,c37139_g2_i1_39167,c10747_g1_i1_4949,
ko04640	Hematopoietic cell lineage	1	78	3	K11140,	c35402_g1_i1_35855,c35363_g1_i1_35806,c48736_g5_i1_66792,
ko05321	Inflammatory bowel disease (IBD)	1	52	6	K04500,	c47895_g6_i7_63072,c50003_g3_i5_72388,Contig29089_172452,Contig8106_184316,c51270_g4_i4_78165,c47895_g6_i4_63071,
ko00626	Naphthalene degradation	1	19	1	K00121,	c34094_g1_i2_33765,
ko01051	Biosynthesis of ansamycins	1	2	2	K00615,K08040,	c45755_g2_i1_56424,Contig15394_157236,
ko00254	Aflatoxin biosynthesis	1	12	4	K11262,	c51537_g2_i2_79513,Contig29281_172666,Contig2089_163342,c48748_g1_i2_66839,
ko00965	Betalain biosynthesis	1	3	2	K01593,	c36997_g1_i2_38825,Contig1347_155098,
ko00940	Phenylpropanoid biosynthesis	1	25	1	K11188,	c29422_g1_i1_26852,
ko00524	Butirosin and neomycin biosynthesis	1	21	1	K00844,	c34996_g1_i2_35234,
ko00944	Flavone and flavonol biosynthesis	1	12	1	K01195,	Contig25603_168580,
ko00401	Novobiocin biosynthesis	1	40	3	K00815,	c74431_g1_i1_117484,c39284_g1_i1_44762,Contig29655_173081,
ko00903	Limonene and pinene degradation	1	21	9	K00128,	c38233_g8_i2_41967,c37682_g1_i4_40459,c48994_g1_i2_68096,c48986_g5_i1_68066,c47748_g2_i1_62532,c48176_g2_i1_64194,c46341_g1_i1_57914,c38233_g8_i3_41968,c37370_g1_i3_39700,
ko00908	Zeatin biosynthesis	1	8	4	K00791,	c50220_g5_i1_73298,c50220_g4_i2_73297,Contig2242_165043,Contig28470_171765,
ko00471	D-Glutamine and D-glutamate metabolism	1	6	3	K00261,	c42290_g1_i1_49668,c53089_g1_i1_82926,c43064_g1_i1_51020,
